# Supplementary material for: iTRAQ-Based Quantitative Proteome Revealed Metabolic Changes in Winter Turnip Rape (Brassica rapa L.) under Cold Stress
Source: Int J Mol Sci. 2018 Oct 26;19(11):3346. doi: 10.3390/ijms19113346 (PMC6274765; doi:10.3390/ijms19113346)
Supplement: Supplementary file 1 [file ijms-19-03346-s001.zip › supplementary/Tables S1-S7.xlsx]

## Sheet: Supplementary Table S1
Supplementary Table S1: Overview of proteins identified in winter turnip rape under cold stress.
ID	Accession	Description	Molecular	Probability	Coverage	#Spectra	#Unique_peptide	#Unique_Spectra	Percent	NCBInr Identity	NCBInr Accession	NCBInr Description	Uniprot_Swissprot Identity	Uniprot_Swissprot E_Value	Uniprot_Swissprot Accession	Uniprot_Swissprot Description	Uniprot_Tremble Identity	Uniprot_Tremble E_Value	Uniprot_Tremble Accession	Uniprot_Tremble Description	KEGG(ko_id|rank|evalue|score|identity|ko_definition)	GO Biological_Process	GO Molecular_Function	GO Cellular_Component
1	BraA08002667	BraA08002667	214 kDa	100%	36%	506	55	131	0.14%	98.54	gi|685379911|ref|XP_009122634.1|	PREDICTED: ferredoxin-dependent glutamate synthase 1, chloroplastic/mitochondrial [Brassica rapa]	94.77	0	sp|Q9ZNZ7|GLTB1_ARATH	Ferredoxin-dependent glutamate synthase 1, chloroplastic/mitochondrial OS=Arabidopsis thaliana GN=GLU1 PE=1 SV=3	98.54	0	M4CZ36	M4CZ36_BRARP Uncharacterized protein OS=Brassica rapa subsp. pekinensis GN=BRA009483 PE=4 SV=1	K00284|1|0.0|2305|brp:103847326|glutamate synthase (ferredoxin) [EC:1.4.7.1]	GO:0009750//response to fructose stimulus;GO:0010155//regulation of proton transport;GO:0010103//stomatal complex morphogenesis;GO:0019684//photosynthesis, light reaction;GO:0009853//photorespiration;GO:0010218//response to far red light;GO:0009744//response to sucrose stimulus;GO:0016117//carotenoid biosynthetic process;GO:0009697//salicylic acid biosynthetic process;GO:0006833//water transport;…	GO:0005515//protein binding;GO:0016041//glutamate synthase (ferredoxin) activity	GO:0009941//chloroplast envelope;GO:0048046//apoplast;GO:0016020//membrane;GO:0009570//chloroplast stroma;GO:0005739//mitochondrion
2	BraA07001543	BraA07001543	103 kDa	100%	45%	415	41	84	0.12%	100	gi|923664279|ref|XP_013648532.1|	PREDICTED: lipoxygenase 2, chloroplastic-like [Brassica napus]	80.11	0	sp|P38418|LOX2_ARATH	Lipoxygenase 2, chloroplastic OS=Arabidopsis thaliana GN=LOX2 PE=1 SV=1	99.67	0	M4CH43	M4CH43_BRARP Lipoxygenase OS=Brassica rapa subsp. pekinensis GN=BRA003526 PE=3 SV=1	K00454|1|0.0|1689|brp:103830390|lipoxygenase [EC:1.13.11.12]	GO:0009072//aromatic amino acid family metabolic process;GO:0000096//sulfur amino acid metabolic process;GO:0009611//response to wounding;GO:0016117//carotenoid biosynthetic process;GO:0009620//response to fungus;GO:0006636//unsaturated fatty acid biosynthetic process;GO:0019252//starch biosynthetic process;GO:0044272//sulfur compound biosynthetic process;GO:0030003//cellular cation homeostasis;G…	GO:0005515//protein binding;GO:0005506//iron ion binding;GO:0016165//lipoxygenase activity	GO:0009941//chloroplast envelope;GO:0009570//chloroplast stroma;GO:0009535//chloroplast thylakoid membrane
3	BraA08000951	BraA08000951	85 kDa	100%	50%	210	36	67	0.059%	99.87	gi|923904276|ref|XP_013722294.1|	PREDICTED: 5-methyltetrahydropteroyltriglutamate--homocysteine methyltransferase 1-like [Brassica napus] >gi|923904278|ref|XP_013722295.1| PREDICTED: 5-methyltetrahydropteroyltriglutamate--homocysteine methyltransferase 1-like [Brassica napus] >gi|674907652|emb|CDY25477.1| BnaC09g39920D [Brassica napus]	97.65	0	sp|O50008|METE1_ARATH	5-methyltetrahydropteroyltriglutamate--homocysteine methyltransferase 1 OS=Arabidopsis thaliana GN=MS1 PE=1 SV=1	99.87	0	M4CD35	M4CD35_BRARP Uncharacterized protein OS=Brassica rapa subsp. pekinensis GN=BRA002116 PE=3 SV=1	K00549|1|0.0|1545|brp:103845887|5-methyltetrahydropteroyltriglutamate--homocysteine methyltransferase [EC:2.1.1.14]	GO:0009086//methionine biosynthetic process;GO:0055114//oxidation-reduction process;GO:0009651//response to salt stress;GO:0010584//pollen exine formation;GO:0010043//response to zinc ion;GO:0046686//response to cadmium ion	GO:0005507//copper ion binding;GO:0008705//methionine synthase activity;GO:0008270//zinc ion binding;GO:0016628//oxidoreductase activity, acting on the CH-CH group of donors, NAD or NADP as acceptor;GO:0003871//5-methyltetrahydropteroyltriglutamate-homocysteine S-methyltransferase activity;GO:0000166//nucleotide binding;GO:0080019//fatty-acyl-CoA reductase (alcohol-forming) activity	GO:0005829//cytosol;GO:0005777//peroxisome;GO:0009506//plasmodesma;GO:0009941//chloroplast envelope;GO:0005774//vacuolar membrane;GO:0009570//chloroplast stroma;GO:0005794//Golgi apparatus;GO:0005886//plasma membrane;GO:0048046//apoplast
4	BraA04000895	BraA04000895	52 kDa	100%	41%	2151	35	115	0.60%	96.3	gi|817991845|gb|AKG25087.1|	ribulose-1,5-bisphosphate carboxylase/oxygenase large subunit, partial (plastid) [Lepidium squamatum]	92.07	0	sp|P48686|RBL_BRAOL	Ribulose bisphosphate carboxylase large chain OS=Brassica oleracea GN=rbcL PE=3 SV=1	92.07	0	Q71SX0	Q71SX0_BRANA Ribulose bisphosphate carboxylase large chain OS=Brassica napus GN=rbcL PE=3 SV=1	K01601|1|0.0|862|ath:ArthCp030|ribulose-bisphosphate carboxylase large chain [EC:4.1.1.39]	GO:0019253//reductive pentose-phosphate cycle;GO:0055114//oxidation-reduction process;GO:0006354//DNA-dependent transcription, elongation;GO:0006091//generation of precursor metabolites and energy;GO:0009737//response to abscisic acid stimulus;GO:0009853//photorespiration;GO:0046686//response to cadmium ion	GO:0016984//ribulose-bisphosphate carboxylase activity;GO:0004497//monooxygenase activity;GO:0000287//magnesium ion binding	GO:0005618//cell wall;GO:0009941//chloroplast envelope;GO:0009535//chloroplast thylakoid membrane;GO:0010287//plastoglobule;GO:0022626//cytosolic ribosome;GO:0048046//apoplast
5	BraA03001584	BraA03001584	103 kDa	100%	45%	273	35	70	0.077%	100	gi|685283544|ref|XP_009132682.1|	PREDICTED: chaperone protein ClpC1, chloroplastic [Brassica rapa]	97.2	0	sp|Q9FI56|CLPC1_ARATH	Chaperone protein ClpC1, chloroplastic OS=Arabidopsis thaliana GN=CLPC1 PE=1 SV=1	100	0	M4E1V1	M4E1V1_BRARP Uncharacterized protein OS=Brassica rapa subsp. pekinensis GN=BRA022751 PE=3 SV=1	K03696|1|0.0|1774|brp:103857258|ATP-dependent Clp protease ATP-binding subunit ClpC	GO:0042744//hydrogen peroxide catabolic process;GO:0009902//chloroplast relocation;GO:0006289//nucleotide-excision repair;GO:0010304//PSII associated light-harvesting complex II catabolic process;GO:0034660//ncRNA metabolic process;GO:0006508//proteolysis;GO:0042793//transcription from plastid promoter;GO:0045037//protein import into chloroplast stroma;GO:0010380//regulation of chlorophyll biosyn…	GO:0004176//ATP-dependent peptidase activity;GO:0003677//DNA binding;GO:0004518//nuclease activity;GO:0005524//ATP binding	GO:0031897//Tic complex;GO:0005618//cell wall;GO:0005829//cytosol;GO:0009570//chloroplast stroma;GO:0009535//chloroplast thylakoid membrane;GO:0005739//mitochondrion
6	BraA01002772	BraA01002772	212 kDa	100%	21%	101	34	53	0.028%	100	gi|674896602|emb|CDY36318.1|	BnaA01g31000D [Brassica napus]	98.4	0	sp|Q0WNJ6|CLAH1_ARATH	Clathrin heavy chain 1 OS=Arabidopsis thaliana GN=CHC1 PE=1 SV=1	98.8	0	V4M952	V4M952_EUTSA Clathrin heavy chain OS=Eutrema salsugineum GN=EUTSA_v10019884mg PE=3 SV=1	K04646|1|0.0|2513|brp:103847080|clathrin heavy chain	GO:0006897//endocytosis;GO:0006886//intracellular protein transport	GO:0005515//protein binding;GO:0005198//structural molecule activity	GO:0005829//cytosol;GO:0030132//clathrin coat of coated pit;GO:0030130//clathrin coat of trans-Golgi network vesicle;GO:0009506//plasmodesma;GO:0005774//vacuolar membrane;GO:0009507//chloroplast
7	BraA08002970	BraA08002970	74 kDa	100%	51%	329	33	77	0.092%	100	gi|134104|sp|P21241.1|RUBB_BRANA	RecName: Full=RuBisCO large subunit-binding protein subunit beta, chloroplastic; AltName: Full=60 kDa chaperonin subunit beta; AltName: Full=CPN-60 beta; Flags: Precursor >gi|167117|gb|AAA32980.1| 60-kDa beta-polypeptide of plastid chaperonin-60 precursor [Brassica napus]	100	0	sp|P21241|RUBB_BRANA	RuBisCO large subunit-binding protein subunit beta, chloroplastic OS=Brassica napus PE=2 SV=1	100	0	M4EPY7	M4EPY7_BRARP Uncharacterized protein OS=Brassica rapa subsp. pekinensis GN=BRA030858 PE=3 SV=1	K04077|1|0.0|1143|brp:103832584|chaperonin GroEL	GO:0042026//protein refolding;GO:0008219//cell death;GO:0051085//chaperone mediated protein folding requiring cofactor;GO:0009409//response to cold;GO:0016117//carotenoid biosynthetic process;GO:0009627//systemic acquired resistance;GO:0009658//chloroplast organization;GO:0048481//ovule development	GO:0005524//ATP binding;GO:0051082//unfolded protein binding	GO:0005739//mitochondrion;GO:0005730//nucleolus;GO:0009941//chloroplast envelope;GO:0009570//chloroplast stroma;GO:0022626//cytosolic ribosome;GO:0005794//Golgi apparatus;GO:0005886//plasma membrane;GO:0010319//stromule;GO:0048046//apoplast
8	BraA06003666	BraA06003666	89 kDa	100%	43%	249	32	71	0.070%	100	gi|685356116|ref|XP_009112992.1|	PREDICTED: myrosinase-binding protein-like At2g39330 [Brassica rapa]	65.6	4e-44	sp|Q9LIF8|JAL36_ARATH	Jacalin-related lectin 36 OS=Arabidopsis thaliana GN=JAL36 PE=2 SV=1	94.98	0	M4DQZ7	M4DQZ7_BRARP Uncharacterized protein OS=Brassica rapa subsp. pekinensis GN=BRA018940 PE=4 SV=1	-	GO:0009611//response to wounding	-	-
9	BraA07001711	BraA07001711	70 kDa	100%	56%	278	30	70	0.078%	100	gi|923831636|ref|XP_013697760.1|	PREDICTED: V-type proton ATPase catalytic subunit A-like [Brassica napus]	97.75	0	sp|O23654|VATA_ARATH	V-type proton ATPase catalytic subunit A OS=Arabidopsis thaliana GN=VHA-A PE=1 SV=1	100	0	M4CHF0	M4CHF0_BRARP Uncharacterized protein OS=Brassica rapa subsp. pekinensis GN=BRA003633 PE=3 SV=1	K02145|1|0.0|1259|brp:103830510|V-type H+-transporting ATPase subunit A [EC:3.6.3.14]	GO:0007010//cytoskeleton organization;GO:0006098//pentose-phosphate shunt;GO:0006094//gluconeogenesis;GO:0006833//water transport;GO:0006816//calcium ion transport;GO:0009651//response to salt stress;GO:0010498//proteasomal protein catabolic process;GO:0015991//ATP hydrolysis coupled proton transport;GO:0000902//cell morphogenesis;GO:0007033//vacuole organization;GO:0006972//hyperosmotic response…	GO:0046961//proton-transporting ATPase activity, rotational mechanism;GO:0046933//hydrogen ion transporting ATP synthase activity, rotational mechanism;GO:0002020//protease binding;GO:0005524//ATP binding	GO:0000325//plant-type vacuole;GO:0005774//vacuolar membrane;GO:0009941//chloroplast envelope;GO:0048046//apoplast;GO:0033180//proton-transporting V-type ATPase, V1 domain;GO:0005618//cell wall;GO:0005794//Golgi apparatus;GO:0005829//cytosol;GO:0009506//plasmodesma;GO:0005886//plasma membrane;GO:0005739//mitochondrion
10	BraA05001010	BraA05001010	120 kDa	100%	35%	162	29	54	0.045%	100	gi|685264874|ref|XP_009112103.1|	PREDICTED: presequence protease 1, chloroplastic/mitochondrial [Brassica rapa]	92.04	0	sp|Q9LJL3|PREP1_ARATH	Presequence protease 1, chloroplastic/mitochondrial OS=Arabidopsis thaliana GN=PREP1 PE=1 SV=2	94.88	0	M4F8X4	M4F8X4_BRARP Uncharacterized protein OS=Brassica rapa subsp. pekinensis GN=BRA037536 PE=3 SV=1	K06972|1|0.0|2058|brp:103837495|uncharacterized protein	GO:0042744//hydrogen peroxide catabolic process;GO:0006508//proteolysis;GO:0009658//chloroplast organization;GO:0048481//ovule development;GO:0016485//protein processing;GO:0046686//response to cadmium ion	GO:0008270//zinc ion binding;GO:0004222//metalloendopeptidase activity	GO:0005739//mitochondrion;GO:0009941//chloroplast envelope;GO:0009570//chloroplast stroma;GO:0048046//apoplast
11	BraA04003216	BraA04003216	110 kDa	100%	35%	104	28	44	0.029%	100	gi|922474424|ref|XP_013636050.1|	PREDICTED: phosphoenolpyruvate carboxylase 2 [Brassica oleracea var. oleracea]	97.1	0	sp|Q5GM68|CAPP2_ARATH	Phosphoenolpyruvate carboxylase 2 OS=Arabidopsis thaliana GN=PPC2 PE=1 SV=2	99.9	0	M4DK38	M4DK38_BRARP Uncharacterized protein OS=Brassica rapa subsp. pekinensis GN=BRA016866 PE=3 SV=1	K01595|1|0.0|1964|brp:103865958|phosphoenolpyruvate carboxylase [EC:4.1.1.31]	GO:0006107//oxaloacetate metabolic process;GO:0015977//carbon fixation;GO:0006099//tricarboxylic acid cycle;GO:0019375//galactolipid biosynthetic process;GO:0016036//cellular response to phosphate starvation	GO:0008964//phosphoenolpyruvate carboxylase activity;GO:0000287//magnesium ion binding;GO:0032440//2-alkenal reductase [NAD(P)] activity	GO:0005829//cytosol;GO:0009506//plasmodesma;GO:0009507//chloroplast;GO:0005886//plasma membrane;GO:0048046//apoplast
12	BraA06001839	BraA06001839	112 kDa	100%	30%	315	28	66	0.088%	100	gi|674903538|emb|CDY29519.1|	BnaA06g14510D [Brassica napus]	98.17	0	sp|Q42547|CATA3_ARATH	Catalase-3 OS=Arabidopsis thaliana GN=CAT3 PE=1 SV=3	93.7	0	D7KJ38	D7KJ38_ARALL Catalase OS=Arabidopsis lyrata subsp. lyrata GN=ARALYDRAFT_312977 PE=3 SV=1	K03781|1|0.0|1920|aly:ARALYDRAFT_312977|catalase [EC:1.11.1.6]	GO:0016036//cellular response to phosphate starvation;GO:0009853//photorespiration;GO:0042744//hydrogen peroxide catabolic process;GO:0006995//cellular response to nitrogen starvation;GO:0030003//cellular cation homeostasis;GO:0003333//amino acid transmembrane transport;GO:0070838//divalent metal ion transport;GO:0006569//tryptophan catabolic process;GO:0046686//response to cadmium ion;GO:0009416…	GO:0015174//basic amino acid transmembrane transporter activity;GO:0015326//cationic amino acid transmembrane transporter activity;GO:0020037//heme binding;GO:0050897//cobalt ion binding;GO:0004096//catalase activity	GO:0009941//chloroplast envelope;GO:0048046//apoplast;GO:0005773//vacuole;GO:0022626//cytosolic ribosome;GO:0005618//cell wall;GO:0005777//peroxisome;GO:0009570//chloroplast stroma;GO:0009506//plasmodesma;GO:0005886//plasma membrane;GO:0005634//nucleus;GO:0005739//mitochondrion
13	BraA06000503	BraA06000503	74 kDa	100%	48%	167	27	61	0.047%	99.49	gi|923670525|ref|XP_013650518.1|	PREDICTED: mediator of RNA polymerase II transcription subunit 37f-like, partial [Brassica napus]	97.7	0	sp|Q39043|MD37F_ARATH	Mediator of RNA polymerase II transcription subunit 37f OS=Arabidopsis thaliana GN=MED37F PE=1 SV=2	99.23	0	M4DEX5	M4DEX5_BRARP Uncharacterized protein OS=Brassica rapa subsp. pekinensis GN=BRA015047 PE=3 SV=1	K09490|1|0.0|1224|brp:103828629|heat shock 70kDa protein 5	GO:0055114//oxidation-reduction process;GO:0034976//response to endoplasmic reticulum stress;GO:0030433//ER-associated protein catabolic process;GO:0006457//protein folding;GO:0010197//polar nucleus fusion;GO:0009408//response to heat;GO:0046686//response to cadmium ion	GO:0005524//ATP binding;GO:0032440//2-alkenal reductase [NAD(P)] activity	GO:0005829//cytosol;GO:0005618//cell wall;GO:0005730//nucleolus;GO:0009506//plasmodesma;GO:0005774//vacuolar membrane;GO:0005788//endoplasmic reticulum lumen;GO:0016592//mediator complex;GO:0009507//chloroplast;GO:0005794//Golgi apparatus;GO:0005886//plasma membrane
14	BraA02002979	BraA02002979	95 kDa	100%	31%	196	26	56	0.055%	100	gi|685348524|ref|XP_009109993.1|	PREDICTED: elongation factor 2-like [Brassica rapa]	94.87	0	sp|Q9ASR1|EF2_ARATH	Elongation factor 2 OS=Arabidopsis thaliana GN=LOS1 PE=1 SV=1	97.9	0	M4D2S9	M4D2S9_BRARP Uncharacterized protein OS=Brassica rapa subsp. pekinensis GN=BRA010782 PE=4 SV=1	K03234|1|0.0|1746|brp:103854706|elongation factor 2	GO:0009409//response to cold;GO:0006414//translational elongation;GO:0006184//GTP catabolic process	GO:0005507//copper ion binding;GO:0003746//translation elongation factor activity;GO:0003924//GTPase activity;GO:0005525//GTP binding	GO:0005829//cytosol;GO:0005730//nucleolus;GO:0009506//plasmodesma;GO:0005774//vacuolar membrane;GO:0009507//chloroplast;GO:0005794//Golgi apparatus;GO:0005886//plasma membrane;GO:0048046//apoplast
15	BraA05002077	BraA05002077	62 kDa	100%	56%	268	25	60	0.075%	99.83	gi|685331649|ref|XP_009103638.1|	PREDICTED: ruBisCO large subunit-binding protein subunit alpha, chloroplastic-like [Brassica rapa]	97.99	0	sp|P21239|RUB1_BRANA	RuBisCO large subunit-binding protein subunit alpha, chloroplastic (Fragment) OS=Brassica napus PE=2 SV=2	99.83	0	M4D677	M4D677_BRARP Uncharacterized protein OS=Brassica rapa subsp. pekinensis GN=BRA011985 PE=3 SV=1	K04077|1|3e-162|572|ccp:CHC_T00010148001|chaperonin GroEL	GO:0042026//protein refolding;GO:0016226//iron-sulfur cluster assembly;GO:0009658//chloroplast organization;GO:0048481//ovule development;GO:0009793//embryo development ending in seed dormancy	GO:0005524//ATP binding;GO:0051082//unfolded protein binding	GO:0005739//mitochondrion;GO:0009941//chloroplast envelope;GO:0009579//thylakoid;GO:0009570//chloroplast stroma;GO:0022626//cytosolic ribosome;GO:0016020//membrane;GO:0048046//apoplast
16	BraA02000285	BraA02000285	60 kDa	100%	56%	303	25	71	0.085%	100	gi|674887867|emb|CDY44784.1|	BnaC02g01030D [Brassica napus] >gi|674911537|emb|CDY21559.1| BnaC09g47330D [Brassica napus] >gi|674963696|emb|CDX69928.1| BnaA10g22770D [Brassica napus]	96.46	0	sp|Q9C5A9|ATPBO_ARATH	ATP synthase subunit beta-3, mitochondrial OS=Arabidopsis thaliana GN=At5g08680 PE=1 SV=1	99.1	0	M4EIN3	M4EIN3_BRARP ATP synthase subunit beta OS=Brassica rapa subsp. pekinensis GN=BRA028648 PE=3 SV=1	K02133|1|0.0|964|brp:103850710|F-type H+-transporting ATPase subunit beta [EC:3.6.3.14]	GO:0015991//ATP hydrolysis coupled proton transport;GO:0042777//plasma membrane ATP synthesis coupled proton transport;GO:0046686//response to cadmium ion;GO:0006200//ATP catabolic process	GO:0046961//proton-transporting ATPase activity, rotational mechanism;GO:0008553//hydrogen-exporting ATPase activity, phosphorylative mechanism;GO:0046933//hydrogen ion transporting ATP synthase activity, rotational mechanism;GO:0005507//copper ion binding;GO:0005524//ATP binding	GO:0005794//Golgi apparatus;GO:0005829//cytosol;GO:0000275//mitochondrial proton-transporting ATP synthase complex, catalytic core F(1);GO:0005886//plasma membrane
17	BraA08005106	BraA08005106	74 kDa	100%	50%	204	24	52	0.057%	100	gi|685307083|ref|XP_009144265.1|	PREDICTED: ATP-dependent zinc metalloprotease FTSH 2, chloroplastic [Brassica rapa] >gi|685307085|ref|XP_009144266.1| PREDICTED: ATP-dependent zinc metalloprotease FTSH 2, chloroplastic [Brassica rapa]	92.39	0	sp|O80860|FTSH2_ARATH	ATP-dependent zinc metalloprotease FTSH 2, chloroplastic OS=Arabidopsis thaliana GN=FTSH2 PE=1 SV=1	100	0	M4DP48	M4DP48_BRARP Uncharacterized protein OS=Brassica rapa subsp. pekinensis GN=BRA018288 PE=3 SV=1	K03798|1|0.0|1259|brp:103867923|cell division protease FtsH [EC:3.4.24.-]	GO:0006098//pentose-phosphate shunt;GO:0042744//hydrogen peroxide catabolic process;GO:0035304//regulation of protein dephosphorylation;GO:0010207//photosystem II assembly;GO:0009902//chloroplast relocation;GO:0010304//PSII associated light-harvesting complex II catabolic process;GO:0010206//photosystem II repair;GO:0006508//proteolysis;GO:0045893//positive regulation of transcription, DNA-depend…	GO:0008270//zinc ion binding;GO:0004176//ATP-dependent peptidase activity;GO:0004222//metalloendopeptidase activity;GO:0005524//ATP binding	GO:0009941//chloroplast envelope;GO:0031977//thylakoid lumen;GO:0016021//integral to membrane;GO:0009535//chloroplast thylakoid membrane;GO:0005739//mitochondrion
18	BraA01000503	BraA01000503	139 kDa	100%	27%	236	23	61	0.066%	97.31	gi|685257242|ref|XP_009125119.1|	PREDICTED: glycine dehydrogenase (decarboxylating) 1, mitochondrial [Brassica rapa]	90.36	0	sp|Q94B78|GCSP1_ARATH	Glycine dehydrogenase (decarboxylating) 1, mitochondrial OS=Arabidopsis thaliana GN=GLDP1 PE=1 SV=2	96.98	0	M4D4K1	M4D4K1_BRARP Uncharacterized protein OS=Brassica rapa subsp. pekinensis GN=BRA011405 PE=3 SV=1	K00281|1|0.0|1300|brp:103850153|glycine dehydrogenase [EC:1.4.4.2]	GO:0006098//pentose-phosphate shunt;GO:0006636//unsaturated fatty acid biosynthetic process;GO:0043085//positive regulation of catalytic activity;GO:0019252//starch biosynthetic process;GO:0019288//isopentenyl diphosphate biosynthetic process, mevalonate-independent pathway;GO:0006766//vitamin metabolic process;GO:0000023//maltose metabolic process;GO:0019748//secondary metabolic process;GO:00091…	GO:0005515//protein binding;GO:0004375//glycine dehydrogenase (decarboxylating) activity;GO:0030170//pyridoxal phosphate binding;GO:0005524//ATP binding	GO:0005960//glycine cleavage complex;GO:0009941//chloroplast envelope;GO:0048046//apoplast;GO:0009570//chloroplast stroma;GO:0009534//chloroplast thylakoid;GO:0005739//mitochondrion
19	BraA03003621	BraA03003621	50 kDa	100%	61%	223	23	52	0.062%	99.38	gi|685288591|ref|XP_009135249.1|	PREDICTED: phosphoglycerate kinase 1, chloroplastic [Brassica rapa]	96.42	0	sp|Q9LD57|PGKH1_ARATH	Phosphoglycerate kinase 1, chloroplastic OS=Arabidopsis thaliana GN=PGK1 PE=1 SV=1	99.38	0	M4CB90	M4CB90_BRARP Phosphoglycerate kinase OS=Brassica rapa subsp. pekinensis GN=BRA001470 PE=3 SV=1	K00927|1|0.0|828|brp:103859466|phosphoglycerate kinase [EC:2.7.2.3]	GO:0019684//photosynthesis, light reaction;GO:0006098//pentose-phosphate shunt;GO:0009749//response to glucose stimulus;GO:0042744//hydrogen peroxide catabolic process;GO:0009744//response to sucrose stimulus;GO:0009697//salicylic acid biosynthetic process;GO:0019252//starch biosynthetic process;GO:0030003//cellular cation homeostasis;GO:0019288//isopentenyl diphosphate biosynthetic process, meva…	GO:0004618//phosphoglycerate kinase activity	GO:0009941//chloroplast envelope;GO:0048046//apoplast;GO:0010319//stromule;GO:0016020//membrane;GO:0005618//cell wall;GO:0005829//cytosol;GO:0009570//chloroplast stroma;GO:0009579//thylakoid;GO:0005634//nucleus;GO:0005739//mitochondrion
20	BraA09002554	BraA09002554	80 kDa	100%	38%	280	22	50	0.078%	99.7	gi|922574101|ref|XP_013615394.1|	PREDICTED: transketolase-1, chloroplastic-like, partial [Brassica oleracea var. oleracea]	92.87	0	sp|Q8RWV0|TKTC1_ARATH	Transketolase-1, chloroplastic OS=Arabidopsis thaliana GN=TKL-1 PE=1 SV=1	97.83	0	M4CTL1	M4CTL1_BRARP Uncharacterized protein OS=Brassica rapa subsp. pekinensis GN=BRA007555 PE=4 SV=1	K00615|1|0.0|1414|brp:103841917|transketolase [EC:2.2.1.1]	GO:0009750//response to fructose stimulus;GO:0006094//gluconeogenesis;GO:0042744//hydrogen peroxide catabolic process;GO:0006833//water transport;GO:0030243//cellulose metabolic process;GO:0019288//isopentenyl diphosphate biosynthetic process, mevalonate-independent pathway;GO:0006816//calcium ion transport;GO:0010075//regulation of meristem growth;GO:0009651//response to salt stress;GO:0006972//…	GO:0004802//transketolase activity	GO:0009941//chloroplast envelope;GO:0005829//cytosol;GO:0009570//chloroplast stroma
21	BraA06003223	BraA06003223	109 kDa	100%	27%	67	22	37	0.019%	100	gi|923653404|ref|XP_013645177.1|	PREDICTED: puromycin-sensitive aminopeptidase-like [Brassica napus]	95.24	0	sp|Q8H0S9|PSA_ARATH	Puromycin-sensitive aminopeptidase OS=Arabidopsis thaliana GN=MPA1 PE=2 SV=1	93.06	0	M4DQC2	M4DQC2_BRARP Uncharacterized protein OS=Brassica rapa subsp. pekinensis GN=BRA018715 PE=4 SV=1	K01256|1|0.0|1918|brp:103871487|aminopeptidase N [EC:3.4.11.2]	GO:0019243//methylglyoxal catabolic process to D-lactate;GO:0046686//response to cadmium ion;GO:0006508//proteolysis	GO:0008270//zinc ion binding;GO:0008237//metallopeptidase activity	GO:0009941//chloroplast envelope;GO:0005773//vacuole;GO:0005886//plasma membrane;GO:0009570//chloroplast stroma;GO:0005829//cytosol;GO:0048046//apoplast
22	BraA05004589	BraA05004589	78 kDa	100%	35%	145	22	39	0.041%	99.86	gi|685305124|ref|XP_009143283.1|	PREDICTED: delta-1-pyrroline-5-carboxylate synthase A isoform X1 [Brassica rapa]	96.65	0	sp|P54887|P5CS1_ARATH	Delta-1-pyrroline-5-carboxylate synthase A OS=Arabidopsis thaliana GN=P5CSA PE=1 SV=1	99.86	0	Q9AXN4	Q9AXN4_BRANA Delta 1-pyrroline-5-carboxylate synthetase A OS=Brassica napus PE=2 SV=1	K12657|1|0.0|1278|brp:103867010|delta-1-pyrroline-5-carboxylate synthetase [EC:2.7.2.11 1.2.1.41]	GO:0006979//response to oxidative stress;GO:0055114//oxidation-reduction process;GO:0048364//root development;GO:0009269//response to desiccation;GO:0042538//hyperosmotic salinity response;GO:0009737//response to abscisic acid stimulus;GO:0006561//proline biosynthetic process	GO:0004350//glutamate-5-semialdehyde dehydrogenase activity;GO:0004349//glutamate 5-kinase activity;GO:0017084//delta1-pyrroline-5-carboxylate synthetase activity	GO:0005739//mitochondrion;GO:0009507//chloroplast;GO:0016020//membrane
23	BraA01002443	BraA01002443	92 kDa	100%	38%	78	22	32	0.022%	98.65	gi|685265556|ref|XP_009115281.1|	PREDICTED: phospholipase D alpha 2 [Brassica rapa] >gi|923515050|ref|XP_013645091.1| PREDICTED: phospholipase D alpha 2-like [Brassica napus]	97.04	0	sp|P55939|PLDA2_BRAOC	Phospholipase D alpha 2 OS=Brassica oleracea var. capitata GN=PLD2 PE=1 SV=2	98.65	0	M4DX86	M4DX86_BRARP Phospholipase D OS=Brassica rapa subsp. pekinensis GN=BRA021132 PE=3 SV=1	K01115|1|0.0|1657|brp:103840526|phospholipase D1/2 [EC:3.1.4.4]	GO:0006094//gluconeogenesis;GO:0046470//phosphatidylcholine metabolic process;GO:0010119//regulation of stomatal movement;GO:0006833//water transport;GO:0016042//lipid catabolic process;GO:0009651//response to salt stress;GO:0048767//root hair elongation;GO:0006972//hyperosmotic response;GO:0007030//Golgi organization;GO:0006631//fatty acid metabolic process;GO:0006096//glycolysis;GO:0009845//see…	GO:0005546//phosphatidylinositol-4,5-bisphosphate binding;GO:0005515//protein binding;GO:0004630//phospholipase D activity;GO:0005509//calcium ion binding;GO:0070290//NAPE-specific phospholipase D activity	GO:0009941//chloroplast envelope;GO:0005829//cytosol;GO:0009506//plasmodesma;GO:0030136//clathrin-coated vesicle;GO:0005886//plasma membrane;GO:0005634//nucleus;GO:0005739//mitochondrion
24	BraA03001773	BraA03001773	62 kDa	100%	44%	93	22	41	0.026%	100	gi|923543858|ref|XP_013734219.1|	PREDICTED: chaperonin CPN60, mitochondrial isoform X2 [Brassica napus]	96.31	0	sp|P35480|CH60_BRANA	Chaperonin CPN60, mitochondrial OS=Brassica napus PE=2 SV=1	96.11	0	V4MH72	V4MH72_EUTSA Uncharacterized protein OS=Eutrema salsugineum GN=EUTSA_v10016425mg PE=3 SV=1	K04077|1|0.0|1124|brp:103857477|chaperonin GroEL	GO:0042026//protein refolding;GO:0010498//proteasomal protein catabolic process;GO:0006954//inflammatory response;GO:0007010//cytoskeleton organization;GO:0009220//pyrimidine ribonucleotide biosynthetic process;GO:0006094//gluconeogenesis	GO:0005507//copper ion binding;GO:0005524//ATP binding;GO:0051082//unfolded protein binding	GO:0005739//mitochondrion;GO:0009941//chloroplast envelope;GO:0005774//vacuolar membrane;GO:0009570//chloroplast stroma;GO:0005886//plasma membrane
25	BraA07002489	BraA07002489	86 kDa	100%	36%	262	21	56	0.073%	100	gi|685335905|ref|XP_009105314.1|	PREDICTED: ATP-dependent zinc metalloprotease FTSH 1, chloroplastic [Brassica rapa]	88.64	0	sp|Q39102|FTSH1_ARATH	ATP-dependent zinc metalloprotease FTSH 1, chloroplastic OS=Arabidopsis thaliana GN=FTSH1 PE=1 SV=2	100	0	M4CJ63	M4CJ63_BRARP Uncharacterized protein OS=Brassica rapa subsp. pekinensis GN=BRA004247 PE=3 SV=1	K03798|1|0.0|1216|brp:103831194|cell division protease FtsH [EC:3.4.24.-]	GO:0006098//pentose-phosphate shunt;GO:0010304//PSII associated light-harvesting complex II catabolic process;GO:0010206//photosystem II repair;GO:0006508//proteolysis;GO:0006200//ATP catabolic process	GO:0005515//protein binding;GO:0008270//zinc ion binding;GO:0004176//ATP-dependent peptidase activity;GO:0004222//metalloendopeptidase activity;GO:0005524//ATP binding	GO:0009941//chloroplast envelope;GO:0031977//thylakoid lumen;GO:0009535//chloroplast thylakoid membrane
26	BraA08004036	BraA08004036	76 kDa	100%	34%	157	21	46	0.044%	97.07	gi|685346464|ref|XP_009109254.1|	PREDICTED: heat shock 70 kDa protein 6, chloroplastic-like [Brassica rapa]	93.79	0	sp|Q9STW6|HSP7F_ARATH	Heat shock 70 kDa protein 6, chloroplastic OS=Arabidopsis thaliana GN=HSP70-6 PE=1 SV=1	97.07	0	M4D1Z8	M4D1Z8_BRARP Uncharacterized protein OS=Brassica rapa subsp. pekinensis GN=BRA010498 PE=3 SV=1	K03283|1|0.0|1260|eus:EUTSA_v10024543mg|heat shock 70kDa protein 1/8!K06758|1|0.0|1260|eus:EUTSA_v10024543mg|L1 cell adhesion molecule like protein	GO:0006457//protein folding;GO:0009409//response to cold;GO:0009408//response to heat;GO:0009658//chloroplast organization;GO:0048481//ovule development;GO:0045036//protein targeting to chloroplast;GO:0046686//response to cadmium ion	GO:0005524//ATP binding;GO:0051082//unfolded protein binding	GO:0005739//mitochondrion;GO:0009941//chloroplast envelope;GO:0009579//thylakoid;GO:0009570//chloroplast stroma;GO:0005634//nucleus
27	BraA08000908	BraA08000908	48 kDa	100%	44%	482	21	66	0.14%	100	gi|685342083|ref|XP_009107645.1|	PREDICTED: glyceraldehyde-3-phosphate dehydrogenase GAPB, chloroplastic [Brassica rapa] >gi|674897096|emb|CDY35800.1| BnaA08g04610D [Brassica napus]	94.63	0	sp|P25857|G3PB_ARATH	Glyceraldehyde-3-phosphate dehydrogenase GAPB, chloroplastic OS=Arabidopsis thaliana GN=GAPB PE=1 SV=2	100	0	M4F1I1	M4F1I1_BRARP Uncharacterized protein OS=Brassica rapa subsp. pekinensis GN=BRA034927 PE=3 SV=1	K05298|1|0.0|871|brp:103833307|glyceraldehyde-3-phosphate dehydrogenase (NADP+) (phosphorylating) [EC:1.2.1.13]	GO:0010155//regulation of proton transport;GO:0006098//pentose-phosphate shunt;GO:0009749//response to glucose stimulus;GO:0010218//response to far red light;GO:0042744//hydrogen peroxide catabolic process;GO:0009744//response to sucrose stimulus;GO:0006636//unsaturated fatty acid biosynthetic process;GO:0010114//response to red light;GO:0010207//photosystem II assembly;GO:0019288//isopentenyl di…	GO:0051287//NAD binding;GO:0050661//NADP binding;GO:0004365//glyceraldehyde-3-phosphate dehydrogenase (NAD+) (phosphorylating) activity;GO:0047100//glyceraldehyde-3-phosphate dehydrogenase (NADP+) (phosphorylating) activity	GO:0009941//chloroplast envelope;GO:0048046//apoplast;GO:0010319//stromule;GO:0005829//cytosol;GO:0009570//chloroplast stroma;GO:0009535//chloroplast thylakoid membrane
28	BraA06001340	BraA06001340 >BraA06001339	85 kDa	100%	36%	98	20	42	0.027%	100	gi|674885647|emb|CDY46917.1|	BnaA09g12770D [Brassica napus]	95.41	0	sp|Q9SI75|EFGC_ARATH	Elongation factor G, chloroplastic OS=Arabidopsis thaliana GN=CPEFG PE=1 SV=1	99.87	0	M4EE11	M4EE11_BRARP Uncharacterized protein OS=Brassica rapa subsp. pekinensis GN=BRA027021 PE=3 SV=1	K02355|1|0.0|1588|brp:103838370|elongation factor G	GO:0006098//pentose-phosphate shunt;GO:0035304//regulation of protein dephosphorylation;GO:0043085//positive regulation of catalytic activity;GO:0009793//embryo development ending in seed dormancy;GO:0019252//starch biosynthetic process;GO:0010207//photosystem II assembly;GO:0009902//chloroplast relocation;GO:0000023//maltose metabolic process;GO:0006414//translational elongation;GO:0006184//GTP …	GO:0003746//translation elongation factor activity;GO:0005525//GTP binding;GO:0003924//GTPase activity;GO:0005524//ATP binding	GO:0009941//chloroplast envelope;GO:0048046//apoplast;GO:0009570//chloroplast stroma;GO:0005739//mitochondrion
29	BraA03001323	BraA03001323	80 kDa	100%	28%	138	20	41	0.039%	86.62	gi|685282848|ref|XP_009132345.1|	PREDICTED: heat shock protein 90-2 [Brassica rapa]	85.63	0	sp|P55737|HS902_ARATH	Heat shock protein 90-2 OS=Arabidopsis thaliana GN=HSP90-2 PE=1 SV=1	86.62	0	M4EJI6	M4EJI6_BRARP Uncharacterized protein OS=Brassica rapa subsp. pekinensis GN=BRA028952 PE=3 SV=1	K04079|1|0.0|1181|brp:103856958|molecular chaperone HtpG	GO:0071277//cellular response to calcium ion;GO:0009908//flower development;GO:0010286//heat acclimation;GO:0006457//protein folding;GO:0009414//response to water deprivation;GO:0090332//stomatal closure;GO:0009816//defense response to bacterium, incompatible interaction;GO:0009612//response to mechanical stimulus;GO:0009651//response to salt stress;GO:0050821//protein stabilization;GO:0019722//c…	GO:0051082//unfolded protein binding;GO:0016887//ATPase activity;GO:0005524//ATP binding	GO:0005774//vacuolar membrane;GO:0048046//apoplast;GO:0005618//cell wall;GO:0005794//Golgi apparatus;GO:0005730//nucleolus;GO:0005829//cytosol;GO:0009570//chloroplast stroma;GO:0009506//plasmodesma;GO:0005886//plasma membrane;GO:0005739//mitochondrion
30	BraA07003022	BraA07003022	153 kDa	100%	16%	68	20	37	0.019%	99.93	gi|685338004|ref|XP_009106086.1|	PREDICTED: probable phosphoribosylformylglycinamidine synthase, chloroplastic/mitochondrial [Brassica rapa]	90.97	0	sp|Q9M8D3|PUR4_ARATH	Probable phosphoribosylformylglycinamidine synthase, chloroplastic/mitochondrial OS=Arabidopsis thaliana GN=At1g74260 PE=2 SV=3	99.71	0	M4DHE7	M4DHE7_BRARP Uncharacterized protein OS=Brassica rapa subsp. pekinensis GN=BRA015924 PE=4 SV=1	K01952|1|0.0|2828|brp:103831898|phosphoribosylformylglycinamidine synthase [EC:6.3.5.3]	GO:0055046//microgametogenesis;GO:0006189//'de novo' IMP biosynthetic process	GO:0005524//ATP binding;GO:0004642//phosphoribosylformylglycinamidine synthase activity	GO:0005739//mitochondrion;GO:0009570//chloroplast stroma
31	BraA01000700	BraA01000700	61 kDa	100%	47%	178	20	46	0.050%	100	gi|685257710|ref|XP_009127424.1|	PREDICTED: leucine aminopeptidase 3, chloroplastic [Brassica rapa] >gi|674904833|emb|CDY28227.1| BnaA01g06220D [Brassica napus]	92.48	0	sp|Q944P7|AMPL2_ARATH	Leucine aminopeptidase 2, chloroplastic OS=Arabidopsis thaliana GN=LAP2 PE=2 SV=2	100	0	M4D428	M4D428_BRARP Uncharacterized protein OS=Brassica rapa subsp. pekinensis GN=BRA011232 PE=3 SV=1	K01255|1|0.0|1048|brp:103852260|leucyl aminopeptidase [EC:3.4.11.1]	GO:0006623//protein targeting to vacuole;GO:0009651//response to salt stress;GO:0009266//response to temperature stimulus;GO:0006508//proteolysis;GO:0006972//hyperosmotic response;GO:0006833//water transport;GO:0007030//Golgi organization;GO:0010150//leaf senescence;GO:0006096//glycolysis;GO:0006094//gluconeogenesis;GO:0046686//response to cadmium ion	GO:0030145//manganese ion binding;GO:0004177//aminopeptidase activity;GO:0008235//metalloexopeptidase activity	GO:0005829//cytosol;GO:0009570//chloroplast stroma;GO:0005773//vacuole
32	BraA06001438	BraA06001438	155 kDa	100%	21%	108	20	37	0.030%	99.85	gi|674934251|emb|CDX99099.1|	BnaA06g17900D [Brassica napus]	89.27	0	sp|Q9STE8|TC753_ARATH	Protein TOC75-3, chloroplastic OS=Arabidopsis thaliana GN=TOC75-3 PE=1 SV=1	95.74	0	M4DNV8	M4DNV8_BRARP Uncharacterized protein OS=Brassica rapa subsp. pekinensis GN=BRA018198 PE=4 SV=1	K13457|1|4e-41|171|cit:102617228|disease resistance protein RPM1	GO:0048598//embryonic morphogenesis;GO:0009658//chloroplast organization;GO:0048481//ovule development;GO:0045037//protein import into chloroplast stroma	GO:0015450//P-P-bond-hydrolysis-driven protein transmembrane transporter activity	GO:0031359//integral to chloroplast outer membrane;GO:0005774//vacuolar membrane;GO:0010006//Toc complex
33	BraA02001719	BraA02001719	46 kDa	100%	49%	55	19	28	0.015%	100	gi|685272795|ref|XP_009127460.1|	PREDICTED: cytosolic isocitrate dehydrogenase [NADP] [Brassica rapa] >gi|923759246|ref|XP_013676687.1| PREDICTED: cytosolic isocitrate dehydrogenase [NADP] [Brassica napus] >gi|674916841|emb|CDY16428.1| BnaA02g12320D [Brassica napus]	98.28	0	sp|Q9SRZ6|ICDHC_ARATH	Cytosolic isocitrate dehydrogenase [NADP] OS=Arabidopsis thaliana GN=CICDH PE=2 SV=1	100	0	M4FF74	M4FF74_BRARP Isocitrate dehydrogenase [NADP] OS=Brassica rapa subsp. pekinensis GN=BRA039746 PE=3 SV=1	K00031|1|0.0|821|brp:103852304|isocitrate dehydrogenase [EC:1.1.1.42]	GO:0051788//response to misfolded protein;GO:0009853//photorespiration;GO:0006094//gluconeogenesis;GO:0006833//water transport;GO:0051049//regulation of transport;GO:0006102//isocitrate metabolic process;GO:0009651//response to salt stress;GO:0006739//NADP metabolic process;GO:0080129//proteasome core complex assembly;GO:0042742//defense response to bacterium;GO:0006972//hyperosmotic response;GO:…	GO:0051287//NAD binding;GO:0004450//isocitrate dehydrogenase (NADP+) activity;GO:0000287//magnesium ion binding;GO:0005507//copper ion binding	GO:0048046//apoplast;GO:0005777//peroxisome;GO:0005829//cytosol;GO:0009570//chloroplast stroma;GO:0009506//plasmodesma;GO:0005886//plasma membrane
34	BraA06005483	BraA06005483	108 kDa	100%	26%	58	19	31	0.016%	100	gi|685324332|ref|XP_009151779.1|	PREDICTED: alpha-glucan phosphorylase 1 [Brassica rapa] >gi|674947219|emb|CDX86372.1| BnaA06g30890D [Brassica napus]	90.1	0	sp|Q9LIB2|PHS1_ARATH	Alpha-glucan phosphorylase 1 OS=Arabidopsis thaliana GN=PHS1 PE=1 SV=1	100	0	M4E9D6	M4E9D6_BRARP Phosphorylase OS=Brassica rapa subsp. pekinensis GN=BRA025392 PE=3 SV=1	K00688|1|0.0|1903|brp:103875081|starch phosphorylase [EC:2.4.1.1]	GO:0009414//response to water deprivation;GO:0042742//defense response to bacterium;GO:0009409//response to cold;GO:0019252//starch biosynthetic process	GO:0004645//phosphorylase activity;GO:0030170//pyridoxal phosphate binding	GO:0005829//cytosol;GO:0009570//chloroplast stroma
35	BraA03004991	BraA03004991	61 kDa	100%	42%	83	19	33	0.023%	100	gi|685363829|ref|XP_009116142.1|	PREDICTED: glutathione reductase, chloroplastic [Brassica rapa]	90.09	0	sp|P42770|GSHRP_ARATH	Glutathione reductase, chloroplastic OS=Arabidopsis thaliana GN=EMB2360 PE=2 SV=1	100	0	M4CS95	M4CS95_BRARP Uncharacterized protein OS=Brassica rapa subsp. pekinensis GN=BRA007087 PE=3 SV=1	K00383|1|0.0|1050|brp:103841369|glutathione reductase (NADPH) [EC:1.8.1.7]	GO:0055114//oxidation-reduction process;GO:0045454//cell redox homeostasis;GO:0006626//protein targeting to mitochondrion;GO:0006749//glutathione metabolic process;GO:0009658//chloroplast organization;GO:0048481//ovule development;GO:0009407//toxin catabolic process	GO:0005507//copper ion binding;GO:0009055//electron carrier activity;GO:0005524//ATP binding;GO:0004362//glutathione-disulfide reductase activity;GO:0050660//flavin adenine dinucleotide binding;GO:0050661//NADP binding	GO:0005739//mitochondrion;GO:0009570//chloroplast stroma
36	BraA10000826	BraA10000826	43 kDa	100%	53%	163	19	43	0.046%	100	gi|685261049|ref|XP_009143453.1|	PREDICTED: protochlorophyllide reductase B, chloroplastic [Brassica rapa]	94.53	0	sp|P21218|PORB_ARATH	Protochlorophyllide reductase B, chloroplastic OS=Arabidopsis thaliana GN=PORB PE=1 SV=3	100	0	M4EC40	M4EC40_BRARP Uncharacterized protein OS=Brassica rapa subsp. pekinensis GN=BRA026349 PE=4 SV=1	K00218|1|0.0|717|brp:103867162|protochlorophyllide reductase [EC:1.3.1.33]	GO:0019684//photosynthesis, light reaction;GO:0019252//starch biosynthetic process;GO:0015995//chlorophyll biosynthetic process;GO:0009965//leaf morphogenesis;GO:0030154//cell differentiation;GO:0019344//cysteine biosynthetic process;GO:0055114//oxidation-reduction process;GO:0045893//positive regulation of transcription, DNA-dependent;GO:0009073//aromatic amino acid family biosynthetic process;G…	GO:0000166//nucleotide binding;GO:0016630//protochlorophyllide reductase activity	GO:0009941//chloroplast envelope;GO:0009535//chloroplast thylakoid membrane
37	BraA06001869	BraA06001869	54 kDa	100%	53%	179	19	44	0.050%	100	gi|685318119|ref|XP_009149511.1|	PREDICTED: V-type proton ATPase subunit B3 [Brassica rapa] >gi|685318122|ref|XP_009149512.1| PREDICTED: V-type proton ATPase subunit B3 [Brassica rapa]	97.74	0	sp|Q8W4E2|VATB3_ARATH	V-type proton ATPase subunit B3 OS=Arabidopsis thaliana GN=VHA-B3 PE=2 SV=1	99.38	0	V4KAQ9	V4KAQ9_EUTSA Uncharacterized protein OS=Eutrema salsugineum GN=EUTSA_v10007492mg PE=3 SV=1	K02147|1|0.0|998|brp:103872821|V-type H+-transporting ATPase subunit B	GO:0051017//actin filament bundle assembly;GO:0015991//ATP hydrolysis coupled proton transport;GO:0042777//plasma membrane ATP synthesis coupled proton transport;GO:0051693//actin filament capping;GO:0046686//response to cadmium ion;GO:0010255//glucose mediated signaling pathway	GO:0046961//proton-transporting ATPase activity, rotational mechanism;GO:0046933//hydrogen ion transporting ATP synthase activity, rotational mechanism;GO:0051015//actin filament binding;GO:0005524//ATP binding	GO:0005774//vacuolar membrane;GO:0033180//proton-transporting V-type ATPase, V1 domain;GO:0009507//chloroplast;GO:0005794//Golgi apparatus;GO:0005829//cytosol;GO:0009506//plasmodesma;GO:0005886//plasma membrane
38	BraA01000056	BraA01000056	137 kDa	100%	20%	61	19	29	0.017%	100	gi|922522192|ref|XP_013595196.1|	PREDICTED: coatomer subunit alpha-1-like [Brassica oleracea var. oleracea]	91.89	0	sp|Q9SJT9|COPA2_ARATH	Coatomer subunit alpha-2 OS=Arabidopsis thaliana GN=At2g21390 PE=2 SV=1	95.98	0	M4EXU0	M4EXU0_BRARP Uncharacterized protein OS=Brassica rapa subsp. pekinensis GN=BRA033629 PE=4 SV=1	K05236|1|0.0|2320|brp:103828031|coatomer protein complex, subunit alpha (xenin)	GO:0009630//gravitropism;GO:0051788//response to misfolded protein;GO:0009853//photorespiration;GO:0000226//microtubule cytoskeleton organization;GO:0000911//cytokinesis by cell plate formation;GO:0080129//proteasome core complex assembly;GO:0006886//intracellular protein transport;GO:0006511//ubiquitin-dependent protein catabolic process;GO:0030244//cellulose biosynthetic process;GO:0006888//ER …	GO:0005198//structural molecule activity;GO:0005215//transporter activity	GO:0080008//Cul4-RING ubiquitin ligase complex;GO:0005829//cytosol;GO:0030126//COPI vesicle coat;GO:0005886//plasma membrane
39	BraA01001108	BraA01001108	149 kDa	100%	16%	54	19	31	0.015%	97	gi|685259089|ref|XP_009134032.1|	PREDICTED: tripeptidyl-peptidase 2 [Brassica rapa]	86.68	0	sp|F4JVN6|TPPII_ARATH	Tripeptidyl-peptidase 2 OS=Arabidopsis thaliana GN=TPP2 PE=1 SV=1	95.98	0	M4DAG7	M4DAG7_BRARP Uncharacterized protein OS=Brassica rapa subsp. pekinensis GN=BRA013477 PE=4 SV=1	K01280|1|0.0|2522|brp:103858419|tripeptidyl-peptidase II [EC:3.4.14.10]	GO:0006508//proteolysis;GO:0009630//gravitropism	GO:0008240//tripeptidyl-peptidase activity;GO:0004252//serine-type endopeptidase activity	GO:0022626//cytosolic ribosome;GO:0005774//vacuolar membrane;GO:0009507//chloroplast
40	BraA03005182	BraA03005182	44 kDa	100%	59%	128	19	38	0.036%	100	gi|62319545|dbj|BAD94976.1|	photosystem II stability/assembly factor HCF136 [Arabidopsis thaliana]	92.31	1e-08	sp|P84561|P2SAF_POPEU	Photosystem II stability/assembly factor HCF136, chloroplastic (Fragment) OS=Populus euphratica PE=1 SV=1	95.54	0	M4D958	M4D958_BRARP Uncharacterized protein OS=Brassica rapa subsp. pekinensis GN=BRA013018 PE=4 SV=1	-	GO:0006098//pentose-phosphate shunt;GO:0010218//response to far red light;GO:0042744//hydrogen peroxide catabolic process;GO:0016117//carotenoid biosynthetic process;GO:0035304//regulation of protein dephosphorylation;GO:0010114//response to red light;GO:0010207//photosystem II assembly;GO:0009902//chloroplast relocation;GO:0015995//chlorophyll biosynthetic process;GO:0010304//PSII associated lig…	-	GO:0009941//chloroplast envelope;GO:0030095//chloroplast photosystem II;GO:0009533//chloroplast stromal thylakoid;GO:0009543//chloroplast thylakoid lumen
41	BraA01002534	BraA01002534	44 kDa	100%	58%	481	19	62	0.13%	95.24	gi|567199230|ref|XP_006407076.1|	hypothetical protein EUTSA_v10020979mg [Eutrema salsugineum] >gi|557108222|gb|ESQ48529.1| hypothetical protein EUTSA_v10020979mg [Eutrema salsugineum]	88.06	0	sp|Q9LRS0|GLO2_ARATH	Peroxisomal (S)-2-hydroxy-acid oxidase GLO2 OS=Arabidopsis thaliana GN=GLO2 PE=1 SV=1	91.04	0	Q3L1H0	Q3L1H0_BRANA Glycolate oxidase OS=Brassica napus PE=2 SV=1	K11517|1|0.0|682|eus:EUTSA_v10020982mg|(S)-2-hydroxy-acid oxidase [EC:1.1.3.15]	GO:0055114//oxidation-reduction process	GO:0008891//glycolate oxidase activity;GO:0010181//FMN binding	GO:0022626//cytosolic ribosome;GO:0005773//vacuole;GO:0005777//peroxisome;GO:0009506//plasmodesma;GO:0009570//chloroplast stroma;GO:0016020//membrane;GO:0005634//nucleus;GO:0048046//apoplast
42	BraA08002825	BraA08002825 >BraA08002824	71 kDa	100%	41%	188	19	60	0.053%	99.84	gi|923794249|ref|XP_013685267.1|	PREDICTED: probable mediator of RNA polymerase II transcription subunit 37e [Brassica napus]	96.01	0	sp|P22953|MD37E_ARATH	Probable mediator of RNA polymerase II transcription subunit 37e OS=Arabidopsis thaliana GN=MED37E PE=1 SV=3	99.38	0	O48563	O48563_BRANA Heat shock cognate protein HSC70 OS=Brassica napus GN=Hsc70 PE=2 SV=1	K03283|1|0.0|1235|brp:103847444|heat shock 70kDa protein 1/8!K06758|1|0.0|1235|brp:103847444|L1 cell adhesion molecule like protein	GO:0009615//response to virus;GO:0006094//gluconeogenesis;GO:0006457//protein folding;GO:0042542//response to hydrogen peroxide;GO:0009697//salicylic acid biosynthetic process;GO:0090332//stomatal closure;GO:0009651//response to salt stress;GO:0050832//defense response to fungus;GO:0042742//defense response to bacterium;GO:0006096//glycolysis;GO:0009644//response to high light intensity;GO:004668…	GO:0002020//protease binding;GO:0005524//ATP binding	GO:0005774//vacuolar membrane;GO:0048046//apoplast;GO:0022626//cytosolic ribosome;GO:0009507//chloroplast;GO:0005618//cell wall;GO:0005794//Golgi apparatus;GO:0005730//nucleolus;GO:0009506//plasmodesma;GO:0005886//plasma membrane
43	BraA04002975	BraA04002975	49 kDa	100%	58%	515	19	68	0.14%	99.77	gi|923613065|ref|XP_013744830.1|	PREDICTED: ribulose bisphosphate carboxylase/oxygenase activase, chloroplastic-like [Brassica napus]	93.89	0	sp|P10896|RCA_ARATH	Ribulose bisphosphate carboxylase/oxygenase activase, chloroplastic OS=Arabidopsis thaliana GN=RCA PE=1 SV=2	99.55	0	M4DKM4	M4DKM4_BRARP Uncharacterized protein OS=Brassica rapa subsp. pekinensis GN=BRA017055 PE=4 SV=1	K03064|1|3e-06|53.5|gmx:100817206|26S proteasome regulatory subunit T4	GO:0010155//regulation of proton transport;GO:0019684//photosynthesis, light reaction;GO:0031348//negative regulation of defense response;GO:0010218//response to far red light;GO:0009595//detection of biotic stimulus;GO:0009744//response to sucrose stimulus;GO:0009867//jasmonic acid mediated signaling pathway;GO:0009697//salicylic acid biosynthetic process;GO:0009862//systemic acquired resistance…	GO:0043531//ADP binding;GO:0046863//ribulose-1,5-bisphosphate carboxylase/oxygenase activator activity;GO:0005524//ATP binding	GO:0009941//chloroplast envelope;GO:0048046//apoplast;GO:0010319//stromule;GO:0005618//cell wall;GO:0009535//chloroplast thylakoid membrane;GO:0010287//plastoglobule;GO:0005634//nucleus
44	BraA07002512	BraA07002512	42 kDa	100%	67%	143	19	48	0.040%	100	gi|685336004|ref|XP_009105353.1|	PREDICTED: glycerate dehydrogenase HPR, peroxisomal-like [Brassica rapa]	96.63	0	sp|Q9C9W5|HPR1_ARATH	Glycerate dehydrogenase HPR, peroxisomal OS=Arabidopsis thaliana GN=HPR PE=1 SV=1	100	0	M4CJ91	M4CJ91_BRARP Uncharacterized protein OS=Brassica rapa subsp. pekinensis GN=BRA004275 PE=3 SV=1	K15893|1|0.0|755|brp:103831222|hydroxypyruvate reductase 1	GO:0009853//photorespiration;GO:0010218//response to far red light;GO:0035304//regulation of protein dephosphorylation;GO:0010114//response to red light;GO:0010207//photosystem II assembly;GO:0009773//photosynthetic electron transport in photosystem I;GO:0010304//PSII associated light-harvesting complex II catabolic process;GO:0009637//response to blue light;GO:0019344//cysteine biosynthetic proc…	GO:0051287//NAD binding;GO:0008465//glycerate dehydrogenase activity;GO:0008266//poly(U) RNA binding	GO:0048046//apoplast;GO:0009507//chloroplast;GO:0005777//peroxisome
45	BraA09001820	BraA09001820	66 kDa	100%	41%	91	19	33	0.026%	100	gi|674862819|emb|CDY68764.1|	BnaAnng28310D, partial [Brassica napus]	98.68	0	sp|Q9FGX1|ACLB2_ARATH	ATP-citrate synthase beta chain protein 2 OS=Arabidopsis thaliana GN=ACLB-2 PE=1 SV=1	100	0	M4F4Y8	M4F4Y8_BRARP Uncharacterized protein OS=Brassica rapa subsp. pekinensis GN=BRA036142 PE=4 SV=1	K01648|1|0.0|1167|brp:103837286|ATP citrate (pro-S)-lyase [EC:2.3.3.8]	GO:0016132//brassinosteroid biosynthetic process;GO:0006085//acetyl-CoA biosynthetic process;GO:0016926//protein desumoylation;GO:0010228//vegetative to reproductive phase transition of meristem;GO:0044262//cellular carbohydrate metabolic process;GO:0050665//hydrogen peroxide biosynthetic process;GO:0016126//sterol biosynthetic process	GO:0016829//lyase activity;GO:0003878//ATP citrate synthase activity;GO:0004775//succinate-CoA ligase (ADP-forming) activity;GO:0000166//nucleotide binding;GO:0048037//cofactor binding	GO:0005829//cytosol;GO:0009346//citrate lyase complex;GO:0005886//plasma membrane
46	BraA09001552	BraA09001552	164 kDa	100%	17%	68	19	34	0.019%	97.78	gi|685351741|ref|XP_009111279.1|	PREDICTED: translocase of chloroplast 159, chloroplastic [Brassica rapa]	85.25	0	sp|O81283|TC159_ARATH	Translocase of chloroplast 159, chloroplastic OS=Arabidopsis thaliana GN=TOC159 PE=1 SV=1	97.78	0	M4F5A5	M4F5A5_BRARP Uncharacterized protein OS=Brassica rapa subsp. pekinensis GN=BRA036261 PE=4 SV=1	-	GO:0045036//protein targeting to chloroplast	GO:0004888//transmembrane signaling receptor activity;GO:0005515//protein binding;GO:0003924//GTPase activity	GO:0005829//cytosol;GO:0009707//chloroplast outer membrane
47	BraA03005909	BraA03005909	41 kDa	100%	53%	260	18	57	0.073%	100	gi|685292399|ref|XP_009137148.1|	PREDICTED: elongation factor Tu, chloroplastic-like [Brassica rapa]	97.61	0	sp|P17745|EFTU_ARATH	Elongation factor Tu, chloroplastic OS=Arabidopsis thaliana GN=TUFA PE=1 SV=1	100	0	R0H0H2	R0H0H2_9BRAS Elongation factor Tu OS=Capsella rubella GN=CARUB_v10006542mg PE=3 SV=1	K02358|1|0.0|723|crb:CARUB_v10006542mg|elongation factor Tu	GO:0000038//very long-chain fatty acid metabolic process;GO:0006414//translational elongation;GO:0006184//GTP catabolic process;GO:0042335//cuticle development	GO:0005515//protein binding;GO:0003746//translation elongation factor activity;GO:0005525//GTP binding;GO:0003924//GTPase activity	GO:0009941//chloroplast envelope;GO:0048046//apoplast;GO:0009295//nucleoid;GO:0005730//nucleolus;GO:0005829//cytosol;GO:0009570//chloroplast stroma;GO:0009535//chloroplast thylakoid membrane
48	BraA01000494	BraA01000494	98 kDa	100%	26%	45	18	25	0.013%	100	gi|685257226|ref|XP_009125037.1|	PREDICTED: aminopeptidase M1 [Brassica rapa] >gi|674957931|emb|CDX75323.1| BnaA01g03790D [Brassica napus]	91.7	0	sp|Q8VZH2|APM1_ARATH	Aminopeptidase M1 OS=Arabidopsis thaliana GN=APM1 PE=1 SV=1	99.77	0	M4D4K8	M4D4K8_BRARP Uncharacterized protein OS=Brassica rapa subsp. pekinensis GN=BRA011412 PE=4 SV=1	K08776|1|0.0|1807|brp:103850079|puromycin-sensitive aminopeptidase [EC:3.4.11.-]	GO:0010498//proteasomal protein catabolic process;GO:0009926//auxin polar transport;GO:0010359//regulation of anion channel activity;GO:0007010//cytoskeleton organization;GO:0006094//gluconeogenesis	GO:0008270//zinc ion binding;GO:0004177//aminopeptidase activity;GO:0008237//metallopeptidase activity	GO:0005829//cytosol;GO:0005634//nucleus;GO:0005886//plasma membrane
49	BraA09002998	BraA09002998	53 kDa	100%	35%	135	18	33	0.038%	100	gi|685362419|ref|XP_009115544.1|	PREDICTED: glutamate--glyoxylate aminotransferase 1-like [Brassica rapa] >gi|923556109|ref|XP_013738229.1| PREDICTED: glutamate--glyoxylate aminotransferase 1-like [Brassica napus] >gi|674888515|emb|CDY44130.1| BnaA09g31220D [Brassica napus] >gi|674928549|emb|CDY04729.1| BnaC05g18600D [Brassica napus]	94.97	0	sp|Q9LR30|GGT1_ARATH	Glutamate--glyoxylate aminotransferase 1 OS=Arabidopsis thaliana GN=GGAT1 PE=1 SV=1	100	0	M4E725	M4E725_BRARP Uncharacterized protein OS=Brassica rapa subsp. pekinensis GN=BRA024580 PE=4 SV=1	K14272|1|0.0|986|brp:103840779|glutamate--glyoxylate aminotransferase [EC:2.6.1.4 2.6.1.2 2.6.1.44]	GO:0042218//1-aminocyclopropane-1-carboxylate biosynthetic process;GO:0009750//response to fructose stimulus;GO:0031348//negative regulation of defense response;GO:0009853//photorespiration;GO:0009611//response to wounding;GO:0042744//hydrogen peroxide catabolic process;GO:0006833//water transport;GO:0009862//systemic acquired resistance, salicylic acid mediated signaling pathway;GO:0010264//myo-…	GO:0004021//L-alanine:2-oxoglutarate aminotransferase activity;GO:0003840//gamma-glutamyltransferase activity;GO:0016847//1-aminocyclopropane-1-carboxylate synthase activity;GO:0008453//alanine-glyoxylate transaminase activity;GO:0030170//pyridoxal phosphate binding;GO:0047958//glycine:2-oxoglutarate aminotransferase activity;GO:0016756//glutathione gamma-glutamylcysteinyltransferase activity	GO:0048046//apoplast;GO:0016020//membrane;GO:0009505//plant-type cell wall;GO:0005773//vacuole;GO:0005777//peroxisome;GO:0005829//cytosol;GO:0009570//chloroplast stroma;GO:0009506//plasmodesma
50	BraA09005070	BraA09005070	41 kDa	100%	48%	288	18	49	0.081%	100	gi|923707224|ref|XP_013661389.1|	PREDICTED: ferredoxin--NADP reductase, leaf isozyme 1, chloroplastic-like [Brassica napus] >gi|923707229|ref|XP_013661391.1| PREDICTED: ferredoxin--NADP reductase, leaf isozyme 1, chloroplastic-like [Brassica napus]	90.11	0	sp|Q9FKW6|FNRL1_ARATH	Ferredoxin--NADP reductase, leaf isozyme 1, chloroplastic OS=Arabidopsis thaliana GN=LFNR1 PE=1 SV=1	99.72	0	M4F7X1	M4F7X1_BRARP Ferredoxin--NADP reductase OS=Brassica rapa subsp. pekinensis GN=BRA037182 PE=3 SV=1	K02641|1|0.0|691|brp:103837674|ferredoxin--NADP+ reductase [EC:1.18.1.2]	GO:0031348//negative regulation of defense response;GO:0006098//pentose-phosphate shunt;GO:0009595//detection of biotic stimulus;GO:0009867//jasmonic acid mediated signaling pathway;GO:0009697//salicylic acid biosynthetic process;GO:0009862//systemic acquired resistance, salicylic acid mediated signaling pathway;GO:0043085//positive regulation of catalytic activity;GO:0010363//regulation of plant…	GO:0050660//flavin adenine dinucleotide binding;GO:0003959//NADPH dehydrogenase activity;GO:0050661//NADP binding;GO:0045156//electron transporter, transferring electrons within the cyclic electron transport pathway of photosynthesis activity;GO:0008266//poly(U) RNA binding;GO:0045157//electron transporter, transferring electrons within the noncyclic electron transport pathway of photosynthesis a…	GO:0009941//chloroplast envelope;GO:0048046//apoplast;GO:0031977//thylakoid lumen;GO:0009570//chloroplast stroma;GO:0009535//chloroplast thylakoid membrane
51	BraA05003878	BraA05003878	76 kDa	100%	29%	63	18	31	0.018%	96.46	gi|685312856|ref|XP_009146999.1|	PREDICTED: probable 2,3-bisphosphoglycerate-independent phosphoglycerate mutase 2 [Brassica rapa]	91.15	3e-140	sp|Q9M9K1|PMG2_ARATH	Probable 2,3-bisphosphoglycerate-independent phosphoglycerate mutase 2 OS=Arabidopsis thaliana GN=At3g08590 PE=1 SV=1	96.24	0	M4ELN2	M4ELN2_BRARP Uncharacterized protein OS=Brassica rapa subsp. pekinensis GN=BRA029700 PE=4 SV=1	K15633|1|0.0|977|brp:103870611|2,3-bisphosphoglycerate-independent phosphoglycerate mutase [EC:5.4.2.12]	GO:0006007//glucose catabolic process;GO:0010118//stomatal movement;GO:0009749//response to glucose stimulus;GO:0009744//response to sucrose stimulus;GO:0009750//response to fructose stimulus;GO:0009409//response to cold;GO:0052546//cell wall pectin metabolic process;GO:0009555//pollen development;GO:0046686//response to cadmium ion;GO:0052541//plant-type cell wall cellulose metabolic process;GO:…	GO:0030145//manganese ion binding;GO:0046537//2,3-bisphosphoglycerate-independent phosphoglycerate mutase activity	GO:0005829//cytosol;GO:0009506//plasmodesma;GO:0005740//mitochondrial envelope;GO:0009507//chloroplast;GO:0005886//plasma membrane;GO:0048046//apoplast
52	BraA03004872	BraA03004872	108 kDa	100%	23%	63	18	29	0.018%	99.79	gi|674940436|emb|CDX93088.1|	BnaA03g38100D [Brassica napus]	96.2	0	sp|Q9SIB9|ACO3M_ARATH	Aconitate hydratase 3, mitochondrial OS=Arabidopsis thaliana GN=ACO3 PE=1 SV=2	99.16	0	M4DTK2	M4DTK2_BRARP Uncharacterized protein OS=Brassica rapa subsp. pekinensis GN=BRA019845 PE=4 SV=1	K01681|1|0.0|1925|brp:103860340|aconitate hydratase [EC:4.2.1.3]	GO:0051788//response to misfolded protein;GO:0009853//photorespiration;GO:0006094//gluconeogenesis;GO:0006101//citrate metabolic process;GO:0006833//water transport;GO:0009873//ethylene mediated signaling pathway;GO:0006102//isocitrate metabolic process;GO:0009651//response to salt stress;GO:0015979//photosynthesis;GO:0080129//proteasome core complex assembly;GO:0010039//response to iron ion;GO:0…	GO:0051539//4 iron, 4 sulfur cluster binding;GO:0003994//aconitate hydratase activity;GO:0005507//copper ion binding;GO:0005524//ATP binding	GO:0005774//vacuolar membrane;GO:0005618//cell wall;GO:0005794//Golgi apparatus;GO:0005829//cytosol;GO:0009570//chloroplast stroma;GO:0005739//mitochondrion
53	BraA02000929	BraA02000929	68 kDa	100%	34%	105	18	33	0.029%	99.84	gi|685270918|ref|XP_009126493.1|	PREDICTED: lysosomal beta glucosidase-like [Brassica rapa]	39.81	2e-07	sp|A2R989|BGLI_ASPNC	Probable beta-glucosidase I OS=Aspergillus niger (strain CBS 513.88 / FGSC A1513) GN=bglI PE=3 SV=1	98.28	0	M4DUE6	M4DUE6_BRARP Uncharacterized protein OS=Brassica rapa subsp. pekinensis GN=BRA020139 PE=4 SV=1	K05349|1|0.0|1130|brp:103851390|beta-glucosidase [EC:3.2.1.21]	GO:0009627//systemic acquired resistance;GO:0005975//carbohydrate metabolic process;GO:0034976//response to endoplasmic reticulum stress	GO:0004553//hydrolase activity, hydrolyzing O-glycosyl compounds	GO:0009505//plant-type cell wall;GO:0009506//plasmodesma;GO:0005576//extracellular region;GO:0016020//membrane;GO:0005829//cytosol
54	BraA06002521	BraA06002521	37 kDa	100%	62%	208	18	46	0.058%	100	gi|923742766|ref|XP_013671783.1|	PREDICTED: glyceraldehyde-3-phosphate dehydrogenase, cytosolic [Brassica napus]	99.7	0	sp|P04796|G3PC_SINAL	Glyceraldehyde-3-phosphate dehydrogenase, cytosolic OS=Sinapis alba GN=GAPC PE=2 SV=2	99.41	0	D8L1X5	D8L1X5_BRANA Glyceraldehyde-3-phosphate dehydrogenase 2 OS=Brassica napus GN=GAPDH.2 PE=2 SV=1	K00134|1|0.0|648|brp:103836104|glyceraldehyde 3-phosphate dehydrogenase [EC:1.2.1.12]	GO:0007010//cytoskeleton organization;GO:0006098//pentose-phosphate shunt;GO:0006094//gluconeogenesis;GO:0009744//response to sucrose stimulus;GO:0042542//response to hydrogen peroxide;GO:0006833//water transport;GO:0051049//regulation of transport;GO:0019288//isopentenyl diphosphate biosynthetic process, mevalonate-independent pathway;GO:0009651//response to salt stress;GO:0010498//proteasomal p…	GO:0008270//zinc ion binding;GO:0051287//NAD binding;GO:0050661//NADP binding;GO:0004365//glyceraldehyde-3-phosphate dehydrogenase (NAD+) (phosphorylating) activity;GO:0008886//glyceraldehyde-3-phosphate dehydrogenase (NADP+) (non-phosphorylating) activity;GO:0005507//copper ion binding	GO:0005774//vacuolar membrane;GO:0048046//apoplast;GO:0009507//chloroplast;GO:0005618//cell wall;GO:0005794//Golgi apparatus;GO:0005730//nucleolus;GO:0005829//cytosol;GO:0005740//mitochondrial envelope;GO:0009506//plasmodesma;GO:0005886//plasma membrane
55	BraA09004600	BraA09004600	45 kDa	100%	38%	42	17	25	0.012%	99.76	gi|674898528|emb|CDY34379.1|	BnaA09g11210D [Brassica napus]	95.72	0	sp|O82662|SUCB_ARATH	Succinate--CoA ligase [ADP-forming] subunit beta, mitochondrial OS=Arabidopsis thaliana GN=At2g20420 PE=1 SV=1	99.76	0	M4EFU8	M4EFU8_BRARP Uncharacterized protein OS=Brassica rapa subsp. pekinensis GN=BRA027661 PE=3 SV=1	K01900|1|0.0|850|brp:103838252|succinyl-CoA synthetase beta subunit [EC:6.2.1.4 6.2.1.5]	GO:0006511//ubiquitin-dependent protein catabolic process;GO:0009651//response to salt stress;GO:0051788//response to misfolded protein;GO:0019243//methylglyoxal catabolic process to D-lactate;GO:0080129//proteasome core complex assembly;GO:0006096//glycolysis;GO:0006094//gluconeogenesis;GO:0009853//photorespiration;GO:0046686//response to cadmium ion	GO:0005507//copper ion binding;GO:0005524//ATP binding;GO:0004776//succinate-CoA ligase (GDP-forming) activity	GO:0005739//mitochondrion;GO:0005794//Golgi apparatus
56	BraA05002302	BraA05002302	108 kDa	100%	20%	53	17	28	0.015%	96.78	gi|923596329|ref|XP_013739654.1|	PREDICTED: alpha-xylosidase 1-like [Brassica napus]	85.28	0	sp|Q9S7Y7|XYL1_ARATH	Alpha-xylosidase 1 OS=Arabidopsis thaliana GN=XYL1 PE=1 SV=1	94.21	0	M4F2V7	M4F2V7_BRARP Uncharacterized protein OS=Brassica rapa subsp. pekinensis GN=BRA035407 PE=4 SV=1	K15925|1|0.0|1866|brp:103829450|alpha-D-xyloside xylohydrolase [EC:3.2.1.177]	GO:0045493//xylan catabolic process;GO:0010411//xyloglucan metabolic process;GO:0005982//starch metabolic process;GO:0009664//plant-type cell wall organization;GO:0009832//plant-type cell wall biogenesis;GO:0046686//response to cadmium ion	GO:0080176//xyloglucan 1,6-alpha-xylosidase activity;GO:0046556//alpha-N-arabinofuranosidase activity;GO:0030246//carbohydrate binding;GO:0009044//xylan 1,4-beta-xylosidase activity	GO:0005829//cytosol;GO:0009506//plasmodesma;GO:0009505//plant-type cell wall;GO:0009507//chloroplast;GO:0048046//apoplast
57	BraA09000789	BraA09000789	105 kDa	100%	17%	144	17	33	0.040%	100	gi|674878758|emb|CDY53310.1|	BnaA09g56670D [Brassica napus]	96.81	0	sp|P31414|AVP1_ARATH	Pyrophosphate-energized vacuolar membrane proton pump 1 OS=Arabidopsis thaliana GN=AVP1 PE=1 SV=1	100	0	M9VKW9	M9VKW9_BRANA Vacuolar H+ pyrophosphatase 1 OS=Brassica napus GN=VP1 PE=2 SV=1	K01507|1|0.0|1344|brp:103842889|inorganic pyrophosphatase [EC:3.6.1.1]	GO:0006814//sodium ion transport;GO:0010248//establishment or maintenance of transmembrane electrochemical gradient;GO:0009414//response to water deprivation;GO:0009651//response to salt stress;GO:0009926//auxin polar transport;GO:0048366//leaf development;GO:0015992//proton transport	GO:0030955//potassium ion binding;GO:0000287//magnesium ion binding;GO:0004427//inorganic diphosphatase activity;GO:0009678//hydrogen-translocating pyrophosphatase activity	GO:0005829//cytosol;GO:0005739//mitochondrion;GO:0009941//chloroplast envelope;GO:0009705//plant-type vacuole membrane;GO:0010008//endosome membrane;GO:0005794//Golgi apparatus;GO:0005887//integral to plasma membrane
58	BraA08002203	BraA08002203	53 kDa	100%	42%	191	17	35	0.054%	100	gi|674874501|emb|CDY58805.1|	BnaC08g46780D [Brassica napus]	96.91	0	sp|O23255|SAHH1_ARATH	Adenosylhomocysteinase 1 OS=Arabidopsis thaliana GN=SAHH1 PE=1 SV=1	99.38	0	A7XB43	A7XB43_ARATH Adenosylhomocysteinase OS=Arabidopsis thaliana PE=2 SV=1	K01251|1|0.0|926|eus:EUTSA_v10024750mg|adenosylhomocysteinase [EC:3.3.1.1]	GO:0051788//response to misfolded protein;GO:0009853//photorespiration;GO:0006094//gluconeogenesis;GO:0006346//methylation-dependent chromatin silencing;GO:0006833//water transport;GO:0009793//embryo development ending in seed dormancy;GO:0051049//regulation of transport;GO:0009651//response to salt stress;GO:0080129//proteasome core complex assembly;GO:0048767//root hair elongation;GO:0006972//h…	GO:0000166//nucleotide binding;GO:0004013//adenosylhomocysteinase activity;GO:0005507//copper ion binding	GO:0005774//vacuolar membrane;GO:0048046//apoplast;GO:0005794//Golgi apparatus;GO:0005829//cytosol;GO:0009506//plasmodesma;GO:0005886//plasma membrane
59	BraA05004349	BraA05004349	48 kDa	100%	46%	193	17	50	0.054%	100	gi|685305689|ref|XP_009143574.1|	PREDICTED: bifunctional enolase 2/transcriptional activator-like [Brassica rapa]	96.62	0	sp|P25696|ENO2_ARATH	Bifunctional enolase 2/transcriptional activator OS=Arabidopsis thaliana GN=ENO2 PE=1 SV=1	99.1	0	M4E2S1	M4E2S1_BRARP Uncharacterized protein OS=Brassica rapa subsp. pekinensis GN=BRA023072 PE=3 SV=1	K01689|1|0.0|913|brp:103867274|enolase [EC:4.2.1.11]	GO:0006098//pentose-phosphate shunt;GO:0009651//response to salt stress;GO:0009416//response to light stimulus;GO:0009409//response to cold;GO:0009737//response to abscisic acid stimulus;GO:0006096//glycolysis;GO:0006094//gluconeogenesis;GO:0009853//photorespiration;GO:0046686//response to cadmium ion	GO:0005507//copper ion binding;GO:0003677//DNA binding;GO:0000287//magnesium ion binding;GO:0004634//phosphopyruvate hydratase activity	GO:0009506//plasmodesma;GO:0000015//phosphopyruvate hydratase complex;GO:0009986//cell surface;GO:0005740//mitochondrial envelope;GO:0009507//chloroplast;GO:0005634//nucleus;GO:0005886//plasma membrane;GO:0048046//apoplast
60	BraA01001052	BraA01001052	101 kDa	100%	21%	37	17	27	0.010%	100	gi|685258909|ref|XP_009133206.1|	PREDICTED: bifunctional aspartokinase/homoserine dehydrogenase 2, chloroplastic [Brassica rapa]	93.72	0	sp|O81852|AKH2_ARATH	Bifunctional aspartokinase/homoserine dehydrogenase 2, chloroplastic OS=Arabidopsis thaliana GN=AKHSDH2 PE=1 SV=1	100	0	M4DAB5	M4DAB5_BRARP Uncharacterized protein OS=Brassica rapa subsp. pekinensis GN=BRA013425 PE=4 SV=1	K12524|1|0.0|1862|brp:103857732|bifunctional aspartokinase / homoserine dehydrogenase 1 [EC:2.7.2.4 1.1.1.3]	GO:0009067//aspartate family amino acid biosynthetic process;GO:0055114//oxidation-reduction process;GO:0006164//purine nucleotide biosynthetic process	GO:0004412//homoserine dehydrogenase activity;GO:0004072//aspartate kinase activity;GO:0016597//amino acid binding;GO:0050661//NADP binding	GO:0009570//chloroplast stroma
61	BraA03003776	BraA03003776	128 kDa	100%	15%	46	17	33	0.013%	99.56	gi|674922215|emb|CDY10953.1|	BnaA03g46120D [Brassica napus]	93.92	0	sp|Q8L828|COB23_ARATH	Coatomer subunit beta'-3 OS=Arabidopsis thaliana GN=At3g15980 PE=2 SV=1	99.22	0	M4FAF6	M4FAF6_BRARP Uncharacterized protein OS=Brassica rapa subsp. pekinensis GN=BRA038070 PE=4 SV=1	K17302|1|0.0|1784|brp:103861416|coatomer, subunit beta'	GO:0016192//vesicle-mediated transport;GO:0010498//proteasomal protein catabolic process;GO:0007010//cytoskeleton organization;GO:0006094//gluconeogenesis;GO:0006886//intracellular protein transport	GO:0005198//structural molecule activity	GO:0030126//COPI vesicle coat;GO:0005829//cytosol
62	BraA08002606	BraA08002606	54 kDa	100%	35%	148	17	40	0.041%	100	gi|685340771|ref|XP_009107159.1|	PREDICTED: probable mitochondrial-processing peptidase subunit alpha-1 [Brassica rapa]	89.24	0	sp|Q9ZU25|MPPA1_ARATH	Probable mitochondrial-processing peptidase subunit alpha-1, mitochondrial OS=Arabidopsis thaliana GN=At1g51980 PE=1 SV=1	100	0	M4DCT8	M4DCT8_BRARP Uncharacterized protein OS=Brassica rapa subsp. pekinensis GN=BRA014305 PE=3 SV=1	K01412|1|0.0|910|brp:103832819|mitochondrial-processing peptidase subunit alpha [EC:3.4.24.64]	GO:0051788//response to misfolded protein;GO:0006098//pentose-phosphate shunt;GO:0009853//photorespiration;GO:0009651//response to salt stress;GO:0080129//proteasome core complex assembly;GO:0006511//ubiquitin-dependent protein catabolic process;GO:0006096//glycolysis;GO:0046686//response to cadmium ion;GO:0009060//aerobic respiration	GO:0008270//zinc ion binding;GO:0004222//metalloendopeptidase activity;GO:0005524//ATP binding	GO:0005774//vacuolar membrane;GO:0005758//mitochondrial intermembrane space;GO:0005759//mitochondrial matrix;GO:0009507//chloroplast;GO:0005741//mitochondrial outer membrane;GO:0005750//mitochondrial respiratory chain complex III
63	BraA05000989	BraA05000989	138 kDa	100%	16%	43	17	24	0.012%	100	gi|685267920|ref|XP_009125054.1|	PREDICTED: 5-oxoprolinase [Brassica rapa]	95.18	0	sp|Q9FIZ7|OPLA_ARATH	5-oxoprolinase OS=Arabidopsis thaliana GN=OXP1 PE=1 SV=1	100	0	M4EHX8	M4EHX8_BRARP Uncharacterized protein OS=Brassica rapa subsp. pekinensis GN=BRA028393 PE=4 SV=1	K01469|1|0.0|2566|brp:103850096|5-oxoprolinase (ATP-hydrolysing) [EC:3.5.2.9]	GO:0006751//glutathione catabolic process	GO:0017168//5-oxoprolinase (ATP-hydrolyzing) activity	GO:0009506//plasmodesma;GO:0005829//cytosol
64	BraA04000270	BraA04000270	64 kDa	100%	29%	55	17	31	0.015%	99.83	gi|685296183|ref|XP_009138947.1|	PREDICTED: ketol-acid reductoisomerase, chloroplastic-like [Brassica rapa]	93.39	0	sp|Q05758|ILV5_ARATH	Ketol-acid reductoisomerase, chloroplastic OS=Arabidopsis thaliana GN=At3g58610 PE=1 SV=2	99.83	0	M4DDJ4	M4DDJ4_BRARP Ketol-acid reductoisomerase OS=Brassica rapa subsp. pekinensis GN=BRA014562 PE=3 SV=1	K00053|1|0.0|1092|brp:103862970|ketol-acid reductoisomerase [EC:1.1.1.86]	GO:0055114//oxidation-reduction process;GO:0006164//purine nucleotide biosynthetic process;GO:0009651//response to salt stress;GO:0006096//glycolysis;GO:0006094//gluconeogenesis;GO:0009082//branched-chain amino acid biosynthetic process;GO:0046686//response to cadmium ion	GO:0005507//copper ion binding;GO:0004455//ketol-acid reductoisomerase activity;GO:0000166//nucleotide binding;GO:0016853//isomerase activity;GO:0050662//coenzyme binding	GO:0005829//cytosol;GO:0005618//cell wall;GO:0005739//mitochondrion;GO:0009941//chloroplast envelope;GO:0009570//chloroplast stroma;GO:0048046//apoplast
65	BraA05004298	BraA05004298	59 kDa	100%	41%	69	17	29	0.019%	100	gi|685313578|ref|XP_009147385.1|	PREDICTED: probable mitochondrial-processing peptidase subunit beta [Brassica rapa] >gi|674895349|emb|CDY37550.1| BnaA05g34150D [Brassica napus]	91.71	0	sp|Q42290|MPPB_ARATH	Probable mitochondrial-processing peptidase subunit beta, mitochondrial OS=Arabidopsis thaliana GN=At3g02090 PE=1 SV=2	100	0	M4FDI0	M4FDI0_BRARP Uncharacterized protein OS=Brassica rapa subsp. pekinensis GN=BRA039151 PE=3 SV=1	K17732|1|0.0|976|brp:103870941|mitochondrial-processing peptidase subunit beta [EC:3.4.24.64]	GO:0051788//response to misfolded protein;GO:0006098//pentose-phosphate shunt;GO:0009853//photorespiration;GO:0009651//response to salt stress;GO:0080129//proteasome core complex assembly;GO:0006511//ubiquitin-dependent protein catabolic process;GO:0046686//response to cadmium ion	GO:0008270//zinc ion binding;GO:0004222//metalloendopeptidase activity	GO:0005774//vacuolar membrane;GO:0005758//mitochondrial intermembrane space;GO:0005759//mitochondrial matrix;GO:0009507//chloroplast;GO:0005618//cell wall;GO:0005730//nucleolus;GO:0005741//mitochondrial outer membrane;GO:0005750//mitochondrial respiratory chain complex III
66	BraA10001699	BraA10001699	77 kDa	100%	26%	49	16	26	0.014%	100	gi|685372087|ref|XP_009119669.1|	PREDICTED: pyruvate dehydrogenase E1 component subunit alpha-3, chloroplastic [Brassica rapa]	91.43	0	sp|O24457|ODPA3_ARATH	Pyruvate dehydrogenase E1 component subunit alpha-3, chloroplastic OS=Arabidopsis thaliana GN=PDH-E1 ALPHA PE=2 SV=1	100	0	M4EWV1	M4EWV1_BRARP Uncharacterized protein OS=Brassica rapa subsp. pekinensis GN=BRA033286 PE=4 SV=1	K00161|1|0.0|798|brp:103844622|pyruvate dehydrogenase E1 component alpha subunit [EC:1.2.4.1]	GO:0006096//glycolysis;GO:0055114//oxidation-reduction process	GO:0004739//pyruvate dehydrogenase (acetyl-transferring) activity	GO:0009941//chloroplast envelope;GO:0009570//chloroplast stroma;GO:0005829//cytosol;GO:0005739//mitochondrion
67	BraA10001492	BraA10001492	35 kDa	100%	51%	138	16	35	0.039%	97.29	gi|922488668|ref|XP_013584322.1|	PREDICTED: malate dehydrogenase, cytoplasmic 1 [Brassica oleracea var. oleracea] >gi|923725840|ref|XP_013666489.1| PREDICTED: malate dehydrogenase, cytoplasmic 1-like [Brassica napus] >gi|923725844|ref|XP_013666490.1| PREDICTED: malate dehydrogenase, cytoplasmic 1-like [Brassica napus] >gi|923823428|ref|XP_013695093.1| PREDICTED: malate dehydrogenase, cytoplasmic 1-like [Brassica napus] >gi|43333…	93.37	0	sp|P93819|MDHC1_ARATH	Malate dehydrogenase 1, cytoplasmic OS=Arabidopsis thaliana GN=MDH1 PE=1 SV=2	97.29	0	M1GDJ6	M1GDJ6_BRAOL Malate dehydrogenase OS=Brassica oleracea GN=MDH PE=2 SV=1	K00025|1|2e-177|621|brp:103844258|malate dehydrogenase [EC:1.1.1.37]	GO:0009651//response to salt stress;GO:0009266//response to temperature stimulus;GO:0006108//malate metabolic process;GO:0006099//tricarboxylic acid cycle;GO:0044262//cellular carbohydrate metabolic process;GO:0006972//hyperosmotic response;GO:0006833//water transport;GO:0007030//Golgi organization;GO:0006096//glycolysis;GO:0006094//gluconeogenesis;GO:0010043//response to zinc ion;GO:0046686//res…	GO:0030060//L-malate dehydrogenase activity;GO:0000166//nucleotide binding	GO:0005829//cytosol;GO:0009506//plasmodesma;GO:0005774//vacuolar membrane;GO:0009570//chloroplast stroma;GO:0005794//Golgi apparatus;GO:0005634//nucleus;GO:0005886//plasma membrane;GO:0048046//apoplast
68	BraA09003674	BraA09003674	138 kDa	100%	14%	55	16	26	0.015%	99.44	gi|923711532|ref|XP_013662592.1|	PREDICTED: carbamoyl-phosphate synthase large chain, chloroplastic isoform X2 [Brassica napus]	92.55	4e-97	sp|Q42601|CARB_ARATH	Carbamoyl-phosphate synthase large chain, chloroplastic OS=Arabidopsis thaliana GN=CARB PE=1 SV=1	96.4	0	M4EU62	M4EU62_BRARP Uncharacterized protein OS=Brassica rapa subsp. pekinensis GN=BRA032344 PE=3 SV=1	K01955|1|0.0|2252|brp:103840449|carbamoyl-phosphate synthase large subunit [EC:6.3.5.5]	GO:0007010//cytoskeleton organization;GO:0016036//cellular response to phosphate starvation;GO:0006094//gluconeogenesis;GO:0051567//histone H3-K9 methylation;GO:0010498//proteasomal protein catabolic process;GO:0006342//chromatin silencing;GO:0006526//arginine biosynthetic process	GO:0046872//metal ion binding;GO:0004088//carbamoyl-phosphate synthase (glutamine-hydrolyzing) activity;GO:0005524//ATP binding	GO:0016020//membrane;GO:0005951//carbamoyl-phosphate synthase complex;GO:0005829//cytosol;GO:0009570//chloroplast stroma;GO:0005739//mitochondrion
69	BraA09000592	BraA09000592	43 kDa	100%	56%	330	16	51	0.092%	100	gi|923827726|ref|XP_013696441.1|	PREDICTED: glyceraldehyde-3-phosphate dehydrogenase GAPA2, chloroplastic-like isoform X1 [Brassica napus]	98.71	1e-167	sp|P09672|G3PA_SINAL	Glyceraldehyde-3-phosphate dehydrogenase A, chloroplastic (Fragment) OS=Sinapis alba GN=GAPA PE=2 SV=1	99.75	0	M4EDT8	M4EDT8_BRARP Uncharacterized protein OS=Brassica rapa subsp. pekinensis GN=BRA026948 PE=3 SV=1	K05298|1|0.0|721|brp:103843097|glyceraldehyde-3-phosphate dehydrogenase (NADP+) (phosphorylating) [EC:1.2.1.13]	GO:0010155//regulation of proton transport;GO:0010103//stomatal complex morphogenesis;GO:0009749//response to glucose stimulus;GO:0010218//response to far red light;GO:0009744//response to sucrose stimulus;GO:0035304//regulation of protein dephosphorylation;GO:0010114//response to red light;GO:0010207//photosystem II assembly;GO:0042742//defense response to bacterium;GO:0009773//photosynthetic el…	GO:0005515//protein binding;GO:0051287//NAD binding;GO:0016620//oxidoreductase activity, acting on the aldehyde or oxo group of donors, NAD or NADP as acceptor;GO:0050661//NADP binding	GO:0009941//chloroplast envelope;GO:0048046//apoplast;GO:0010319//stromule;GO:0005829//cytosol;GO:0009570//chloroplast stroma;GO:0009535//chloroplast thylakoid membrane
70	BraA08001851	BraA08001851	188 kDa	100%	14%	50	16	23	0.014%	99.9	gi|685378288|ref|XP_009121935.1|	PREDICTED: ER membrane protein complex subunit 1 [Brassica rapa]	77.25	2e-112	sp|Q9LYD5|PTR48_ARATH	Protein NRT1/ PTR FAMILY 1.3 OS=Arabidopsis thaliana GN=NPF1.3 PE=2 SV=1	98.59	0	M4CXK6	M4CXK6_BRARP Uncharacterized protein OS=Brassica rapa subsp. pekinensis GN=BRA008953 PE=4 SV=1	K14638|1|8e-126|452|egr:104436243|solute carrier family 15 (peptide/histidine transporter), member 3/4	GO:0006888//ER to Golgi vesicle-mediated transport	GO:0003824//catalytic activity	GO:0005794//Golgi apparatus;GO:0005886//plasma membrane;GO:0005774//vacuolar membrane;GO:0009507//chloroplast;GO:0005783//endoplasmic reticulum
71	BraA06005731	BraA06005731	89 kDa	100%	30%	83	16	25	0.023%	97.33	gi|685325205|ref|XP_009152136.1|	PREDICTED: heat shock protein 90-1-like [Brassica rapa] >gi|674884427|emb|CDY48069.1| BnaA06g33590D [Brassica napus]	93.14	0	sp|Q9SIF2|HS905_ARATH	Heat shock protein 90-5, chloroplastic OS=Arabidopsis thaliana GN=HSP90-5 PE=1 SV=1	97.33	0	M4E8N6	M4E8N6_BRARP Uncharacterized protein OS=Brassica rapa subsp. pekinensis GN=BRA025142 PE=3 SV=1	K09487|1|0.0|1467|brp:103875375|heat shock protein 90kDa beta	GO:0009414//response to water deprivation;GO:0006457//protein folding;GO:0009651//response to salt stress;GO:0010157//response to chlorate;GO:0009408//response to heat;GO:0009658//chloroplast organization;GO:0048481//ovule development;GO:0009704//de-etiolation;GO:0009793//embryo development ending in seed dormancy	GO:0005524//ATP binding;GO:0051082//unfolded protein binding	GO:0005829//cytosol;GO:0005739//mitochondrion;GO:0009941//chloroplast envelope;GO:0005774//vacuolar membrane;GO:0009570//chloroplast stroma;GO:0005886//plasma membrane
72	BraA02000504	BraA02000504	75 kDa	100%	22%	200	16	43	0.056%	99.74	gi|923524765|ref|XP_013679689.1|	PREDICTED: ADP,ATP carrier protein 2, mitochondrial-like isoform X1 [Brassica napus] >gi|923524768|ref|XP_013679691.1| PREDICTED: ADP,ATP carrier protein 2, mitochondrial-like isoform X2 [Brassica napus]	88.85	0	sp|Q41629|ADT1_WHEAT	ADP,ATP carrier protein 1, mitochondrial OS=Triticum aestivum GN=ANT-G1 PE=3 SV=1	91.24	0	M4E3R4	M4E3R4_BRARP Uncharacterized protein OS=Brassica rapa subsp. pekinensis GN=BRA023417 PE=3 SV=1	K05863|1|0.0|671|brp:103856020|solute carrier family 25 (mitochondrial adenine nucleotide translocator), member 4/5/6/31	GO:0007010//cytoskeleton organization;GO:0006094//gluconeogenesis;GO:0006944//cellular membrane fusion;GO:0010363//regulation of plant-type hypersensitive response;GO:0015802//basic amino acid transport;GO:0010498//proteasomal protein catabolic process;GO:0006612//protein targeting to membrane;GO:0043069//negative regulation of programmed cell death;GO:0043090//amino acid import;GO:0015696//ammon…	GO:0005515//protein binding;GO:0005471//ATP:ADP antiporter activity;GO:0005507//copper ion binding	GO:0005774//vacuolar membrane;GO:0009941//chloroplast envelope;GO:0005743//mitochondrial inner membrane;GO:0016021//integral to membrane
73	BraA03000626	BraA03000626	114 kDa	100%	21%	51	16	27	0.014%	94.49	gi|685280934|ref|XP_009131373.1|	PREDICTED: lysosomal alpha-mannosidase [Brassica rapa]	85.58	0	sp|Q8LPJ3|MANA2_ARATH	Probable alpha-mannosidase At5g13980 OS=Arabidopsis thaliana GN=At5g13980 PE=2 SV=1	94.49	0	M4CPT8	M4CPT8_BRARP Uncharacterized protein OS=Brassica rapa subsp. pekinensis GN=BRA006227 PE=4 SV=1	K01191|1|0.0|2002|brp:103856046|alpha-mannosidase [EC:3.2.1.24]	GO:0006013//mannose metabolic process;GO:0007020//microtubule nucleation;GO:0019344//cysteine biosynthetic process	GO:0008270//zinc ion binding;GO:0030246//carbohydrate binding;GO:0004559//alpha-mannosidase activity	GO:0009505//plant-type cell wall;GO:0005774//vacuolar membrane;GO:0048046//apoplast
74	BraA02002994	BraA02002994	69 kDa	100%	28%	102	16	32	0.029%	99.63	gi|923765730|ref|XP_013678154.1|	PREDICTED: myrosinase-like [Brassica napus]	88.4	0	sp|Q00326|MYRO_BRANA	Myrosinase OS=Brassica napus PE=2 SV=1	89	0	E3US75	E3US75_BRANA Myrosinase 1 OS=Brassica napus PE=2 SV=1	K01237|1|0.0|870|brp:103854699|myrosinase [EC:3.2.1.147]	-	-
75	BraA09002230	BraA09002230	53 kDa	100%	34%	112	16	36	0.031%	100	gi|685366147|ref|XP_009117140.1|	PREDICTED: NADP-dependent glyceraldehyde-3-phosphate dehydrogenase-like [Brassica rapa]	96.57	0	sp|Q1WIQ6|GAPN_ARATH	NADP-dependent glyceraldehyde-3-phosphate dehydrogenase OS=Arabidopsis thaliana GN=ALDH11A3 PE=1 SV=2	100	0	M4CUG7	M4CUG7_BRARP Uncharacterized protein OS=Brassica rapa subsp. pekinensis GN=BRA007862 PE=3 SV=1	K00131|1|0.0|983|brp:103842267|glyceraldehyde-3-phosphate dehydrogenase (NADP+) [EC:1.2.1.9]	GO:0009902//chloroplast relocation;GO:0019344//cysteine biosynthetic process;GO:0055114//oxidation-reduction process	GO:0004028//3-chloroallyl aldehyde dehydrogenase activity;GO:0008886//glyceraldehyde-3-phosphate dehydrogenase (NADP+) (non-phosphorylating) activity	GO:0005737//cytoplasm
76	BraA08003529	BraA08003529	100 kDa	100%	20%	29	16	21	0.0081%	98.23	gi|685345097|ref|XP_009108729.1|	PREDICTED: coatomer subunit gamma-like [Brassica rapa] >gi|923689730|ref|XP_013656180.1| PREDICTED: coatomer subunit gamma-like [Brassica napus] >gi|674956924|emb|CDX76283.1| BnaA08g11170D [Brassica napus]	94.01	0	sp|Q0WW26|COPG_ARATH	Coatomer subunit gamma OS=Arabidopsis thaliana GN=At4g34450 PE=1 SV=2	100	0	M4F0N2	M4F0N2_BRARP Coatomer subunit gamma OS=Brassica rapa subsp. pekinensis GN=BRA034627 PE=3 SV=1	K17267|1|0.0|1772|brp:103834411|coatomer protein complex, subunit gamma	GO:0016192//vesicle-mediated transport;GO:0010498//proteasomal protein catabolic process;GO:0007010//cytoskeleton organization;GO:0006094//gluconeogenesis;GO:0006886//intracellular protein transport;GO:0006487//protein N-linked glycosylation	GO:0030276//clathrin binding;GO:0005198//structural molecule activity	GO:0030126//COPI vesicle coat;GO:0005829//cytosol;GO:0009506//plasmodesma;GO:0009507//chloroplast;GO:0005634//nucleus;GO:0005886//plasma membrane
77	BraA06002938	BraA06002938	42 kDa	100%	48%	167	16	36	0.047%	100	gi|685315148|ref|XP_009148185.1|	PREDICTED: chloroplast stem-loop binding protein of 41 kDa b, chloroplastic [Brassica rapa] >gi|923640343|ref|XP_013641012.1| PREDICTED: chloroplast stem-loop binding protein of 41 kDa b, chloroplastic isoform X1 [Brassica napus] >gi|674939829|emb|CDX93509.1| BnaA06g05390D [Brassica napus]	96.83	0	sp|Q9SA52|CP41B_ARATH	Chloroplast stem-loop binding protein of 41 kDa b, chloroplastic OS=Arabidopsis thaliana GN=CSP41B PE=1 SV=1	100	0	M4DPX4	M4DPX4_BRARP Uncharacterized protein OS=Brassica rapa subsp. pekinensis GN=BRA018565 PE=4 SV=1	K12450|1|4e-06|53.1|egr:104448610|UDP-glucose 4,6-dehydratase [EC:4.2.1.76]	GO:0010182//sugar mediated signaling pathway;GO:0009793//embryo development ending in seed dormancy;GO:0009686//gibberellin biosynthetic process;GO:0009697//salicylic acid biosynthetic process;GO:0009965//leaf morphogenesis;GO:0016117//carotenoid biosynthetic process;GO:0009853//photorespiration;GO:0010114//response to red light;GO:0010363//regulation of plant-type hypersensitive response;GO:0010…	GO:0045735//nutrient reservoir activity;GO:0010297//heteropolysaccharide binding;GO:0000166//nucleotide binding;GO:0005515//protein binding;GO:0003723//RNA binding	GO:0005777//peroxisome;GO:0010319//stromule;GO:0009506//plasmodesma;GO:0009941//chloroplast envelope;GO:0010287//plastoglobule;GO:0005794//Golgi apparatus;GO:0005773//vacuole;GO:0005840//ribosome;GO:0048046//apoplast;GO:0016020//membrane
78	BraA04003292	BraA04003292	41 kDa	100%	55%	232	16	41	0.065%	100	gi|685303037|ref|XP_009142225.1|	PREDICTED: cysteine synthase, chloroplastic/chromoplastic-like [Brassica rapa]	91.05	0	sp|P47999|CYSKP_ARATH	Cysteine synthase, chloroplastic/chromoplastic OS=Arabidopsis thaliana GN=OASB PE=1 SV=2	100	0	M4F9B9	M4F9B9_BRARP Cysteine synthase OS=Brassica rapa subsp. pekinensis GN=BRA037682 PE=3 SV=1	K01738|1|0.0|702|brp:103866104|cysteine synthase A [EC:2.5.1.47]	GO:0006636//unsaturated fatty acid biosynthetic process;GO:0019288//isopentenyl diphosphate biosynthetic process, mevalonate-independent pathway;GO:0006766//vitamin metabolic process;GO:0006546//glycine catabolic process;GO:0009106//lipoate metabolic process;GO:0048868//pollen tube development;GO:0015995//chlorophyll biosynthetic process;GO:0009108//coenzyme biosynthetic process;GO:0006535//cyste…	GO:0005515//protein binding;GO:0008270//zinc ion binding;GO:0016740//transferase activity;GO:0004124//cysteine synthase activity;GO:0030170//pyridoxal phosphate binding;GO:0005524//ATP binding	GO:0009941//chloroplast envelope;GO:0005802//trans-Golgi network;GO:0048046//apoplast;GO:0005794//Golgi apparatus;GO:0009570//chloroplast stroma;GO:0005768//endosome;GO:0005739//mitochondrion
79	BraA02000818	BraA02000818	57 kDa	100%	36%	69	16	27	0.019%	100	gi|685270580|ref|XP_009126310.1|	PREDICTED: glucose-1-phosphate adenylyltransferase large subunit 1, chloroplastic-like [Brassica rapa]	92.91	0	sp|P55229|GLGL1_ARATH	Glucose-1-phosphate adenylyltransferase large subunit 1, chloroplastic OS=Arabidopsis thaliana GN=ADG2 PE=1 SV=3	100	0	M4E4L0	M4E4L0_BRARP Glucose-1-phosphate adenylyltransferase OS=Brassica rapa subsp. pekinensis GN=BRA023713 PE=3 SV=1	K00975|1|0.0|1036|brp:103851217|glucose-1-phosphate adenylyltransferase [EC:2.7.7.27]	GO:0009902//chloroplast relocation;GO:0019684//photosynthesis, light reaction;GO:0010114//response to red light;GO:0006098//pentose-phosphate shunt;GO:0006364//rRNA processing;GO:0010027//thylakoid membrane organization;GO:0009637//response to blue light;GO:0010218//response to far red light;GO:0005978//glycogen biosynthetic process	GO:0008878//glucose-1-phosphate adenylyltransferase activity	GO:0009941//chloroplast envelope;GO:0009570//chloroplast stroma
80	BraA02002153	BraA02002153	50 kDa	100%	47%	264	16	49	0.074%	100	gi|685382214|ref|XP_009123590.1|	PREDICTED: tubulin beta-4 chain-like [Brassica rapa] >gi|923922221|ref|XP_013730317.1| PREDICTED: tubulin beta-4 chain-like isoform X1 [Brassica napus] >gi|923922224|ref|XP_013730318.1| PREDICTED: tubulin beta-4 chain-like isoform X2 [Brassica napus] >gi|923922226|ref|XP_013730319.1| PREDICTED: tubulin beta-4 chain-like [Brassica napus] >gi|674918309|emb|CDY14924.1| BnaA02g22660D [Brassica napus]	99.3	0	sp|P24636|TBB4_ARATH	Tubulin beta-4 chain OS=Arabidopsis thaliana GN=TUBB4 PE=2 SV=2	100	0	M4FEI5	M4FEI5_BRARP Uncharacterized protein OS=Brassica rapa subsp. pekinensis GN=BRA039506 PE=3 SV=1	K07375|1|0.0|876|brp:103848440|tubulin beta	GO:0007010//cytoskeleton organization;GO:0006094//gluconeogenesis;GO:0010498//proteasomal protein catabolic process;GO:0006184//GTP catabolic process;GO:0051258//protein polymerization;GO:0046686//response to cadmium ion;GO:0007018//microtubule-based movement	GO:0005525//GTP binding;GO:0003924//GTPase activity;GO:0005200//structural constituent of cytoskeleton	GO:0005774//vacuolar membrane;GO:0048046//apoplast;GO:0045298//tubulin complex;GO:0005618//cell wall;GO:0005794//Golgi apparatus;GO:0005829//cytosol;GO:0005874//microtubule;GO:0009570//chloroplast stroma;GO:0009506//plasmodesma;GO:0005886//plasma membrane
81	BraA05001745	BraA05001745	75 kDa	100%	29%	63	15	27	0.018%	98.86	gi|685323549|ref|XP_009151458.1|	PREDICTED: probable granule-bound starch synthase 1, chloroplastic/amyloplastic [Brassica rapa]	89.66	0	sp|Q9MAQ0|SSG1_ARATH	Granule-bound starch synthase 1, chloroplastic/amyloplastic OS=Arabidopsis thaliana GN=GBSS1 PE=1 SV=1	93.63	0	M4D140	M4D140_BRARP Uncharacterized protein OS=Brassica rapa subsp. pekinensis GN=BRA010189 PE=3 SV=1	K13679|1|0.0|1157|brp:103874772|granule-bound starch synthase [EC:2.4.1.242]	GO:0001666//response to hypoxia;GO:0010264//myo-inositol hexakisphosphate biosynthetic process;GO:0019375//galactolipid biosynthetic process;GO:0005978//glycogen biosynthetic process	GO:0009011//starch synthase activity;GO:0005515//protein binding	GO:0009507//chloroplast
82	BraA08004272	BraA08004272	43 kDa	100%	42%	625	15	62	0.18%	100	gi|922454768|ref|XP_013629732.1|	PREDICTED: probable fructose-bisphosphate aldolase 2, chloroplastic [Brassica oleracea var. oleracea] >gi|923843764|ref|XP_013701672.1| PREDICTED: probable fructose-bisphosphate aldolase 2, chloroplastic [Brassica napus]	98.24	0	sp|Q944G9|ALFP2_ARATH	Fructose-bisphosphate aldolase 2, chloroplastic OS=Arabidopsis thaliana GN=FBA2 PE=1 SV=2	99.5	0	V4LRD7	V4LRD7_EUTSA Fructose-bisphosphate aldolase OS=Eutrema salsugineum GN=EUTSA_v10025379mg PE=3 SV=1	K01623|1|0.0|811|brp:103835152|fructose-bisphosphate aldolase, class I [EC:4.1.2.13]	GO:0009108//coenzyme biosynthetic process;GO:0042744//hydrogen peroxide catabolic process;GO:0009695//jasmonic acid biosynthetic process;GO:0009965//leaf morphogenesis;GO:0010114//response to red light;GO:0019761//glucosinolate biosynthetic process;GO:0019344//cysteine biosynthetic process;GO:0006098//pentose-phosphate shunt;GO:0006096//glycolysis;GO:0006364//rRNA processing;GO:0010304//PSII asso…	GO:0004332//fructose-bisphosphate aldolase activity	GO:0031977//thylakoid lumen;GO:0022626//cytosolic ribosome;GO:0009941//chloroplast envelope;GO:0010287//plastoglobule;GO:0009534//chloroplast thylakoid;GO:0048046//apoplast;GO:0016020//membrane
83	BraA01000610	BraA01000610	96 kDa	100%	19%	56	15	26	0.016%	100	gi|685257521|ref|XP_009126483.1|	PREDICTED: aspartate aminotransferase, chloroplastic [Brassica rapa] >gi|923505239|ref|XP_013667479.1| PREDICTED: aspartate aminotransferase, chloroplastic [Brassica napus]	96.67	0	sp|P46248|AAT5_ARATH	Aspartate aminotransferase, chloroplastic OS=Arabidopsis thaliana GN=ASP5 PE=1 SV=2	89.86	0	M4D4B0	M4D4B0_BRARP Aspartate aminotransferase OS=Brassica rapa subsp. pekinensis GN=BRA011314 PE=3 SV=1	K00811|1|0.0|935|brp:103851376|aspartate aminotransferase, chloroplastic [EC:2.6.1.1]	GO:0009693//ethylene biosynthetic process;GO:0009409//response to cold;GO:0006520//cellular amino acid metabolic process;GO:0046686//response to cadmium ion	GO:0004069//L-aspartate:2-oxoglutarate aminotransferase activity;GO:0080130//L-phenylalanine:2-oxoglutarate aminotransferase activity;GO:0033853//aspartate-prephenate aminotransferase activity;GO:0033854//glutamate-prephenate aminotransferase activity;GO:0030170//pyridoxal phosphate binding	GO:0005829//cytosol;GO:0009941//chloroplast envelope;GO:0009570//chloroplast stroma;GO:0010319//stromule;GO:0048046//apoplast
84	BraA02002026	BraA02002026	41 kDa	100%	42%	140	15	29	0.039%	100	gi|727653926|ref|XP_010497619.1|	PREDICTED: ATP synthase gamma chain 1, chloroplastic-like, partial [Camelina sativa]	93.33	0	sp|Q01908|ATPG1_ARATH	ATP synthase gamma chain 1, chloroplastic OS=Arabidopsis thaliana GN=ATPC1 PE=1 SV=1	98.4	0	V4KJU8	V4KJU8_EUTSA Uncharacterized protein OS=Eutrema salsugineum GN=EUTSA_v10029134mg PE=3 SV=1	K02115|1|4e-168|590|brp:103868164|F-type H+-transporting ATPase subunit gamma	GO:0009108//coenzyme biosynthetic process;GO:0009695//jasmonic acid biosynthetic process;GO:0009965//leaf morphogenesis;GO:0043085//positive regulation of catalytic activity;GO:0019344//cysteine biosynthetic process;GO:0009072//aromatic amino acid family metabolic process;GO:0042777//plasma membrane ATP synthesis coupled proton transport;GO:0009772//photosynthetic electron transport in photosyste…	GO:0030234//enzyme regulator activity;GO:0046961//proton-transporting ATPase activity, rotational mechanism;GO:0005524//ATP binding;GO:0046933//hydrogen ion transporting ATP synthase activity, rotational mechanism	GO:0009544//chloroplast ATP synthase complex;GO:0045261//proton-transporting ATP synthase complex, catalytic core F(1);GO:0009941//chloroplast envelope;GO:0005886//plasma membrane
85	BraA05001823	BraA05001823	74 kDa	100%	26%	59	15	25	0.017%	100	gi|685331212|ref|XP_009103460.1|	PREDICTED: zeaxanthin epoxidase, chloroplastic [Brassica rapa]	90.09	0	sp|Q9FGC7|ZEP_ARATH	Zeaxanthin epoxidase, chloroplastic OS=Arabidopsis thaliana GN=ZEP PE=1 SV=1	100	0	M4D6L8	M4D6L8_BRARP Zeaxanthin epoxidase, chloroplastic OS=Brassica rapa subsp. pekinensis GN=BRA012127 PE=3 SV=1	K09838|1|0.0|1264|brp:103829545|zeaxanthin epoxidase [EC:1.14.13.90]	GO:0055114//oxidation-reduction process;GO:0009414//response to water deprivation;GO:0010114//response to red light;GO:0010264//myo-inositol hexakisphosphate biosynthetic process;GO:0016123//xanthophyll biosynthetic process;GO:0009408//response to heat;GO:0006970//response to osmotic stress;GO:0009688//abscisic acid biosynthetic process;GO:0010182//sugar mediated signaling pathway	GO:0052662//zeaxanthin epoxidase activity;GO:0052663//antheraxanthin epoxidase activity;GO:0009540//zeaxanthin epoxidase [overall] activity	GO:0009941//chloroplast envelope;GO:0016020//membrane
86	BraA07001325	BraA07001325	66 kDa	100%	30%	29	15	19	0.0081%	100	gi|685333171|ref|XP_009104238.1|	PREDICTED: methylenetetrahydrofolate reductase 1 [Brassica rapa]	96.11	0	sp|Q9SE60|MTHR1_ARATH	Methylenetetrahydrofolate reductase 1 OS=Arabidopsis thaliana GN=MTHFR1 PE=1 SV=1	100	0	M4CGR4	M4CGR4_BRARP Methylenetetrahydrofolate reductase OS=Brassica rapa subsp. pekinensis GN=BRA003397 PE=3 SV=1	K00297|1|0.0|1231|brp:103830238|methylenetetrahydrofolate reductase (NADPH) [EC:1.5.1.20]	GO:0009086//methionine biosynthetic process;GO:0055114//oxidation-reduction process	GO:0004489//methylenetetrahydrofolate reductase (NADPH) activity	GO:0005634//nucleus;GO:0005829//cytosol
87	BraA06003188	BraA06003188	54 kDa	100%	43%	81	15	30	0.023%	100	gi|685314795|ref|XP_009148003.1|	PREDICTED: dihydrolipoyl dehydrogenase 1, mitochondrial [Brassica rapa]	94.87	0	sp|Q9M5K3|DLDH1_ARATH	Dihydrolipoyl dehydrogenase 1, mitochondrial OS=Arabidopsis thaliana GN=LPD1 PE=1 SV=2	100	0	M4DQA7	M4DQA7_BRARP Dihydrolipoyl dehydrogenase OS=Brassica rapa subsp. pekinensis GN=BRA018700 PE=3 SV=1	K00382|1|0.0|1003|brp:103871503|dihydrolipoamide dehydrogenase [EC:1.8.1.4]	GO:0009750//response to fructose stimulus;GO:0009749//response to glucose stimulus;GO:0042744//hydrogen peroxide catabolic process;GO:0009744//response to sucrose stimulus;GO:0045454//cell redox homeostasis;GO:0006096//glycolysis;GO:0034976//response to endoplasmic reticulum stress;GO:0006486//protein glycosylation;GO:0046686//response to cadmium ion;GO:0009416//response to light stimulus;GO:0009…	GO:0050660//flavin adenine dinucleotide binding;GO:0004148//dihydrolipoyl dehydrogenase activity;GO:0008270//zinc ion binding;GO:0009055//electron carrier activity;GO:0050897//cobalt ion binding;GO:0005507//copper ion binding;GO:0005524//ATP binding	GO:0048046//apoplast;GO:0005759//mitochondrial matrix;GO:0009507//chloroplast;GO:0005794//Golgi apparatus;GO:0005747//mitochondrial respiratory chain complex I
88	BraA07001546	BraA07001546	197 kDa	100%	9.5%	28	15	19	0.0078%	100	gi|923664282|ref|XP_013648533.1|	PREDICTED: ABC transporter G family member 36 [Brassica napus]	92.71	0	sp|Q9XIE2|AB36G_ARATH	ABC transporter G family member 36 OS=Arabidopsis thaliana GN=ABCG36 PE=1 SV=1	92.5	0	M4CH44	M4CH44_BRARP Uncharacterized protein OS=Brassica rapa subsp. pekinensis GN=BRA003527 PE=4 SV=1	K05681|1|3e-49|198|cme:CYME_CMS467C|ATP-binding cassette, subfamily G (WHITE), member 2	GO:0042344//indole glucosinolate catabolic process;GO:0015691//cadmium ion transport;GO:0009697//salicylic acid biosynthetic process;GO:0010363//regulation of plant-type hypersensitive response;GO:0010200//response to chitin;GO:0009749//response to glucose stimulus;GO:0030003//cellular cation homeostasis;GO:0031348//negative regulation of defense response;GO:0071366//cellular response to indolebu…	GO:0042299//lupeol synthase activity;GO:0015086//cadmium ion transmembrane transporter activity;GO:0005524//ATP binding;GO:0004721//phosphoprotein phosphatase activity;GO:0042626//ATPase activity, coupled to transmembrane movement of substances	GO:0005774//vacuolar membrane;GO:0005829//cytosol;GO:0009506//plasmodesma;GO:0009941//chloroplast envelope;GO:0005886//plasma membrane;GO:0005739//mitochondrion
89	BraA08004769	BraA08004769	59 kDa	100%	31%	46	15	26	0.013%	99.81	gi|674875506|emb|CDY57318.1|	BnaA08g20300D [Brassica napus]	90.89	0	sp|Q8S528|AL2B7_ARATH	Aldehyde dehydrogenase family 2 member B7, mitochondrial OS=Arabidopsis thaliana GN=ALDH2B7 PE=1 SV=2	99.63	0	M4DIK3	M4DIK3_BRARP Uncharacterized protein OS=Brassica rapa subsp. pekinensis GN=BRA016330 PE=3 SV=1	K00128|1|0.0|1059|brp:103835648|aldehyde dehydrogenase (NAD+) [EC:1.2.1.3]	GO:0016926//protein desumoylation;GO:0050665//hydrogen peroxide biosynthetic process;GO:0010228//vegetative to reproductive phase transition of meristem;GO:0055114//oxidation-reduction process	GO:0004028//3-chloroallyl aldehyde dehydrogenase activity;GO:0004029//aldehyde dehydrogenase (NAD) activity	GO:0009507//chloroplast
90	BraA01000113	BraA01000113	74 kDa	100%	28%	130	15	31	0.036%	100	gi|923906025|ref|XP_013723039.1|	PREDICTED: serine hydroxymethyltransferase 1, mitochondrial-like [Brassica napus] >gi|674964882|emb|CDX69344.1| BnaC01g01090D [Brassica napus]	97.27	0	sp|Q9SZJ5|GLYM1_ARATH	Serine hydroxymethyltransferase 1, mitochondrial OS=Arabidopsis thaliana GN=SHM1 PE=1 SV=1	99.81	0	M4D5N9	M4D5N9_BRARP Serine hydroxymethyltransferase OS=Brassica rapa subsp. pekinensis GN=BRA011796 PE=3 SV=1	K00600|1|0.0|1065|brp:103856643|glycine hydroxymethyltransferase [EC:2.1.2.1]	GO:0019684//photosynthesis, light reaction;GO:0009853//photorespiration;GO:0009697//salicylic acid biosynthetic process;GO:0019264//glycine biosynthetic process from serine;GO:0042742//defense response to bacterium;GO:0035999//tetrahydrofolate interconversion;GO:0009814//defense response, incompatible interaction;GO:0032259//methylation;GO:0046686//response to cadmium ion;GO:0009409//response to …	GO:0005515//protein binding;GO:0004372//glycine hydroxymethyltransferase activity;GO:0008168//methyltransferase activity;GO:0030170//pyridoxal phosphate binding;GO:0008266//poly(U) RNA binding	GO:0048046//apoplast;GO:0010319//stromule;GO:0022626//cytosolic ribosome;GO:0005759//mitochondrial matrix;GO:0009570//chloroplast stroma;GO:0009534//chloroplast thylakoid;GO:0005886//plasma membrane;GO:0005634//nucleus
91	BraA02001045	BraA02001045	86 kDa	100%	20%	201	15	34	0.056%	100	gi|685314877|ref|XP_009148045.1|	PREDICTED: elongation factor 1-alpha 1 [Brassica rapa] >gi|685350870|ref|XP_009110915.1| PREDICTED: elongation factor 1-alpha 1 [Brassica rapa] >gi|685369056|ref|XP_009118409.1| PREDICTED: elongation factor 1-alpha 1 isoform X1 [Brassica rapa] >gi|685369059|ref|XP_009118410.1| PREDICTED: elongation factor 1-alpha 1 isoform X2 [Brassica rapa] >gi|685369061|ref|XP_009118411.1| PREDICTED: elongation…	99.33	0	sp|Q0WL56|EF1A3_ARATH	Elongation factor 1-alpha 3 OS=Arabidopsis thaliana GN=A3 PE=1 SV=2	100	0	M4EPI7	M4EPI7_BRARP Elongation factor 1-alpha OS=Brassica rapa subsp. pekinensis GN=BRA030707 PE=3 SV=1	K03231|1|0.0|904|brp:103845458|elongation factor 1-alpha	GO:0006414//translational elongation;GO:0006184//GTP catabolic process;GO:0046686//response to cadmium ion	GO:0003746//translation elongation factor activity;GO:0005516//calmodulin binding;GO:0003924//GTPase activity;GO:0005525//GTP binding	GO:0005829//cytosol;GO:0005739//mitochondrion;GO:0005730//nucleolus;GO:0009506//plasmodesma;GO:0005774//vacuolar membrane;GO:0009507//chloroplast;GO:0005794//Golgi apparatus;GO:0005886//plasma membrane
92	BraA06005165	BraA06005165	81 kDa	100%	27%	43	15	24	0.012%	100	gi|685322666|ref|XP_009151140.1|	PREDICTED: DEAD-box ATP-dependent RNA helicase 3, chloroplastic [Brassica rapa]	88.98	0	sp|Q8L7S8|RH3_ARATH	DEAD-box ATP-dependent RNA helicase 3, chloroplastic OS=Arabidopsis thaliana GN=RH3 PE=1 SV=2	100	0	M4D0A2	M4D0A2_BRARP Uncharacterized protein OS=Brassica rapa subsp. pekinensis GN=BRA009900 PE=4 SV=1	K16911|1|0.0|1204|brp:103874464|ATP-dependent RNA helicase DDX21 [EC:3.6.4.13]	GO:0009793//embryo development ending in seed dormancy	GO:0003723//RNA binding;GO:0008270//zinc ion binding;GO:0008026//ATP-dependent helicase activity;GO:0005524//ATP binding	GO:0009941//chloroplast envelope;GO:0009570//chloroplast stroma;GO:0016020//membrane;GO:0005634//nucleus
93	BraA03005394	BraA03005394	110 kDa	100%	16%	77	15	33	0.022%	97.88	gi|685364396|ref|XP_009116394.1|	PREDICTED: probable protein S-acyltransferase 4 [Brassica rapa] >gi|685364399|ref|XP_009116395.1| PREDICTED: probable protein S-acyltransferase 4 [Brassica rapa]	88.25	0	sp|Q9M591|CRD1_ARATH	Magnesium-protoporphyrin IX monomethyl ester [oxidative] cyclase, chloroplastic OS=Arabidopsis thaliana GN=CRD1 PE=1 SV=2	90.87	0	M4CSU2	M4CSU2_BRARP S-acyltransferase OS=Brassica rapa subsp. pekinensis GN=BRA007284 PE=3 SV=1	K04035|1|0.0|776|brp:103841596|magnesium-protoporphyrin IX monomethyl ester (oxidative) cyclase [EC:1.14.13.81]	GO:0030494//bacteriochlorophyll biosynthetic process;GO:0015979//photosynthesis;GO:0055114//oxidation-reduction process	GO:0005506//iron ion binding;GO:0048529//magnesium-protoporphyrin IX monomethyl ester (oxidative) cyclase activity;GO:0008270//zinc ion binding	-
94	BraA10000203	BraA10000203	83 kDa	100%	20%	59	15	26	0.017%	96.64	gi|685374827|ref|XP_009120598.1|	PREDICTED: protein disulfide isomerase-like 1-4 [Brassica rapa]	83.95	0	sp|Q9FF55|PDI14_ARATH	Protein disulfide isomerase-like 1-4 OS=Arabidopsis thaliana GN=PDIL1-4 PE=1 SV=1	96.64	0	M4CE33	M4CE33_BRARP Protein disulfide-isomerase OS=Brassica rapa subsp. pekinensis GN=BRA002464 PE=3 SV=1	K09580|1|0.0|1107|brp:103845478|protein disulfide-isomerase A1 [EC:5.3.4.1]	GO:0006979//response to oxidative stress;GO:0006662//glycerol ether metabolic process;GO:0030244//cellulose biosynthetic process;GO:0045454//cell redox homeostasis;GO:0006499//N-terminal protein myristoylation;GO:0048193//Golgi vesicle transport	GO:0003756//protein disulfide isomerase activity;GO:0009055//electron carrier activity;GO:0004579//dolichyl-diphosphooligosaccharide-protein glycotransferase activity;GO:0015035//protein disulfide oxidoreductase activity	GO:0005739//mitochondrion;GO:0005774//vacuolar membrane;GO:0005576//extracellular region;GO:0009507//chloroplast;GO:0005794//Golgi apparatus;GO:0005783//endoplasmic reticulum
95	BraA03000606	BraA03000606	148 kDa	100%	13%	36	15	23	0.010%	99.55	gi|685280895|ref|XP_009131353.1|	PREDICTED: magnesium-chelatase subunit ChlH, chloroplastic [Brassica rapa]	93.96	0	sp|Q9FNB0|CHLH_ARATH	Magnesium-chelatase subunit ChlH, chloroplastic OS=Arabidopsis thaliana GN=CHLH PE=1 SV=1	99.55	0	M4CPR9	M4CPR9_BRARP Uncharacterized protein OS=Brassica rapa subsp. pekinensis GN=BRA006208 PE=4 SV=1	K03403|1|0.0|2714|brp:103856025|magnesium chelatase subunit H [EC:6.6.1.1]	GO:0019684//photosynthesis, light reaction;GO:0015995//chlorophyll biosynthetic process	GO:0016851//magnesium chelatase activity;GO:0051116//cobaltochelatase activity;GO:0000166//nucleotide binding	GO:0005739//mitochondrion;GO:0010007//magnesium chelatase complex;GO:0009706//chloroplast inner membrane
96	BraA07001788	BraA07001788	35 kDa	100%	39%	279	15	40	0.078%	100	gi|923510740|ref|XP_013744718.1|	PREDICTED: oxygen-evolving enhancer protein 1-2, chloroplastic-like [Brassica napus]	100	4e-14	sp|P83504|PSBO_BRACM	Oxygen-evolving enhancer protein 1, chloroplastic (Fragment) OS=Brassica campestris GN=PSBO PE=1 SV=1	100	0	M4FCP4	M4FCP4_BRARP Uncharacterized protein OS=Brassica rapa subsp. pekinensis GN=BRA038863 PE=4 SV=1	K02716|1|0.0|675|brp:103872730|photosystem II oxygen-evolving enhancer protein 1	GO:0009697//salicylic acid biosynthetic process;GO:0009965//leaf morphogenesis;GO:0010363//regulation of plant-type hypersensitive response;GO:0019761//glucosinolate biosynthetic process;GO:0010200//response to chitin;GO:0030003//cellular cation homeostasis;GO:0019344//cysteine biosynthetic process;GO:0031348//negative regulation of defense response;GO:0050832//defense response to fungus;GO:00060…	GO:0008266//poly(U) RNA binding;GO:0005515//protein binding;GO:0010242//oxygen evolving activity;GO:0005509//calcium ion binding	GO:0019898//extrinsic to membrane;GO:0030095//chloroplast photosystem II;GO:0009543//chloroplast thylakoid lumen;GO:0010287//plastoglobule;GO:0048046//apoplast;GO:0009654//oxygen evolving complex
97	BraA04000005	BraA04000005	37 kDa	100%	40%	54	14	26	0.015%	100	gi|685295604|ref|XP_009138668.1|	PREDICTED: 50S ribosomal protein L1, chloroplastic [Brassica rapa] >gi|923603258|ref|XP_013741806.1| PREDICTED: 50S ribosomal protein L1, chloroplastic-like [Brassica napus] >gi|923603285|ref|XP_013741815.1| PREDICTED: 50S ribosomal protein L1, chloroplastic-like [Brassica napus] >gi|923603301|ref|XP_013741819.1| PREDICTED: 50S ribosomal protein L1, chloroplastic-like [Brassica napus] >gi|9236033…	86.16	0	sp|Q9LY66|RK1_ARATH	50S ribosomal protein L1, chloroplastic OS=Arabidopsis thaliana GN=RPL1 PE=1 SV=1	100	0	M4FH70	M4FH70_BRARP Uncharacterized protein OS=Brassica rapa subsp. pekinensis GN=BRA040448 PE=3 SV=1	K02863|1|7e-176|616|brp:103862735|large subunit ribosomal protein L1	GO:0006098//pentose-phosphate shunt;GO:0045036//protein targeting to chloroplast;GO:0006412//translation;GO:0019288//isopentenyl diphosphate biosynthetic process, mevalonate-independent pathway;GO:0009902//chloroplast relocation;GO:0015979//photosynthesis;GO:0016226//iron-sulfur cluster assembly;GO:0034660//ncRNA metabolic process;GO:0006354//DNA-dependent transcription, elongation;GO:0009073//ar…	GO:0003735//structural constituent of ribosome;GO:0003723//RNA binding	GO:0009941//chloroplast envelope;GO:0015934//large ribosomal subunit;GO:0009570//chloroplast stroma;GO:0009535//chloroplast thylakoid membrane;GO:0005634//nucleus
98	BraA05003178	BraA05003178	52 kDa	100%	33%	163	14	35	0.046%	99.79	gi|685274026|ref|XP_009128047.1|	PREDICTED: geranylgeranyl diphosphate reductase, chloroplastic [Brassica rapa]	95.47	0	sp|Q9CA67|CHLP_ARATH	Geranylgeranyl diphosphate reductase, chloroplastic OS=Arabidopsis thaliana GN=CHLP PE=1 SV=1	99.79	0	M4CVA5	M4CVA5_BRARP Uncharacterized protein OS=Brassica rapa subsp. pekinensis GN=BRA008152 PE=4 SV=1	K10960|1|0.0|914|brp:103852907|geranylgeranyl reductase [EC:1.3.1.83]	GO:0055114//oxidation-reduction process;GO:0019684//photosynthesis, light reaction;GO:0015995//chlorophyll biosynthetic process;GO:0019344//cysteine biosynthetic process;GO:0035304//regulation of protein dephosphorylation	GO:0016628//oxidoreductase activity, acting on the CH-CH group of donors, NAD or NADP as acceptor;GO:0005515//protein binding;GO:0000166//nucleotide binding;GO:0045550//geranylgeranyl reductase activity	GO:0009941//chloroplast envelope;GO:0009535//chloroplast thylakoid membrane
99	BraA10000206	BraA10000206	82 kDa	100%	23%	46	14	23	0.013%	100	gi|685374817|ref|XP_009120594.1|	PREDICTED: 4-hydroxy-3-methylbut-2-en-1-yl diphosphate synthase, chloroplastic [Brassica rapa]	96.49	0	sp|F4K0E8|ISPG_ARATH	4-hydroxy-3-methylbut-2-en-1-yl diphosphate synthase (ferredoxin), chloroplastic OS=Arabidopsis thaliana GN=ISPG PE=1 SV=1	96.63	0	D7MTV7	D7MTV7_ARALL Putative uncharacterized protein OS=Arabidopsis lyrata subsp. lyrata GN=ARALYDRAFT_919295 PE=3 SV=1	K03526|1|0.0|1451|brp:103845475|(E)-4-hydroxy-3-methylbut-2-enyl-diphosphate synthase [EC:1.17.7.1 1.17.7.3]	GO:0044272//sulfur compound biosynthetic process;GO:0009108//coenzyme biosynthetic process;GO:0008652//cellular amino acid biosynthetic process;GO:0009695//jasmonic acid biosynthetic process;GO:0009697//salicylic acid biosynthetic process;GO:0019760//glucosinolate metabolic process;GO:0016117//carotenoid biosynthetic process;GO:0010114//response to red light;GO:0010155//regulation of proton trans…	GO:0005506//iron ion binding;GO:0005351//sugar:hydrogen symporter activity;GO:0046429//4-hydroxy-3-methylbut-2-en-1-yl diphosphate synthase activity;GO:0051539//4 iron, 4 sulfur cluster binding	GO:0009570//chloroplast stroma;GO:0009941//chloroplast envelope;GO:0005634//nucleus
100	BraA07002139	BraA07002139 >BraA07002138	40 kDa	100%	38%	141	14	28	0.040%	100	gi|685334863|ref|XP_009104899.1|	PREDICTED: peroxidase 12-like [Brassica rapa] >gi|923665759|ref|XP_013648988.1| PREDICTED: peroxidase 12-like [Brassica napus] >gi|674966062|emb|CDX68305.1| BnaA07g23450D [Brassica napus]	88.95	0	sp|Q96520|PER12_ARATH	Peroxidase 12 OS=Arabidopsis thaliana GN=PER12 PE=1 SV=1	100	0	M4CI85	M4CI85_BRARP Uncharacterized protein OS=Brassica rapa subsp. pekinensis GN=BRA003918 PE=3 SV=1	K00430|1|0.0|719|brp:103830836|peroxidase [EC:1.11.1.7]	GO:0006979//response to oxidative stress;GO:0055114//oxidation-reduction process;GO:0010075//regulation of meristem growth;GO:0048653//anther development	GO:0046872//metal ion binding;GO:0004601//peroxidase activity;GO:0020037//heme binding	GO:0009506//plasmodesma;GO:0009505//plant-type cell wall;GO:0005576//extracellular region;GO:0005773//vacuole;GO:0016020//membrane
101	BraA09003537	BraA09003537	285 kDa	100%	6.9%	30	14	20	0.0084%	100	gi|685274962|ref|XP_009128462.1|	PREDICTED: translational activator GCN1 [Brassica rapa]	89.87	0	sp|F4I893|ILA_ARATH	Protein ILITYHIA OS=Arabidopsis thaliana GN=ILA PE=1 SV=1	100	0	M4CWA9	M4CWA9_BRARP Uncharacterized protein OS=Brassica rapa subsp. pekinensis GN=BRA008506 PE=4 SV=1	K03235|1|2e-51|206|mis:MICPUN_113371|elongation factor 3	GO:0042742//defense response to bacterium;GO:0006094//gluconeogenesis;GO:0007010//cytoskeleton organization;GO:0010498//proteasomal protein catabolic process	-	GO:0009507//chloroplast;GO:0016020//membrane;GO:0005634//nucleus;GO:0005829//cytosol
102	BraA03004650	BraA03004650	46 kDa	100%	41%	65	14	23	0.018%	100	gi|685363449|ref|XP_009115985.1|	PREDICTED: probable monodehydroascorbate reductase, cytoplasmic isoform 3 [Brassica rapa]	95.39	0	sp|Q9LFA3|MDAR1_ARATH	Monodehydroascorbate reductase 1, peroxisomal OS=Arabidopsis thaliana GN=MDAR1 PE=1 SV=1	100	0	M4CRW2	M4CRW2_BRARP Uncharacterized protein OS=Brassica rapa subsp. pekinensis GN=BRA006954 PE=4 SV=1	K08232|1|0.0|818|brp:103841218|monodehydroascorbate reductase (NADH) [EC:1.6.5.4]	GO:0042744//hydrogen peroxide catabolic process;GO:0009753//response to jasmonic acid stimulus;GO:0055114//oxidation-reduction process;GO:0009414//response to water deprivation;GO:0009651//response to salt stress;GO:0009610//response to symbiotic fungus;GO:0006096//glycolysis;GO:0043903//regulation of symbiosis, encompassing mutualism through parasitism;GO:0006094//gluconeogenesis;GO:0010043//res…	GO:0009055//electron carrier activity;GO:0016656//monodehydroascorbate reductase (NADH) activity;GO:0050660//flavin adenine dinucleotide binding	GO:0005829//cytosol;GO:0009507//chloroplast;GO:0005782//peroxisomal matrix;GO:0005886//plasma membrane;GO:0048046//apoplast
103	BraA08001642	BraA08001642	74 kDa	100%	33%	74	14	27	0.021%	100	gi|685377813|ref|XP_009121741.1|	PREDICTED: elongation factor G, mitochondrial-like [Brassica rapa]	96.15	0	sp|F4K410|SVR3_ARATH	Putative elongation factor TypA-like SVR3, chloroplastic OS=Arabidopsis thaliana GN=SVR3 PE=1 SV=1	100	0	M4CX64	M4CX64_BRARP Uncharacterized protein OS=Brassica rapa subsp. pekinensis GN=BRA008811 PE=4 SV=1	K06207|1|0.0|1314|brp:103846551|GTP-binding protein	GO:0000302//response to reactive oxygen species;GO:0010468//regulation of gene expression;GO:0031425//chloroplast RNA processing;GO:0006414//translational elongation;GO:0006184//GTP catabolic process	GO:0003746//translation elongation factor activity;GO:0003924//GTPase activity;GO:0005525//GTP binding	GO:0009570//chloroplast stroma;GO:0005886//plasma membrane
104	BraA01000002	BraA01000002	48 kDa	100%	41%	25	14	18	0.0070%	100	gi|685255984|ref|XP_009132387.1|	PREDICTED: aminoacylase-1B-like isoform X2 [Brassica rapa] >gi|674872304|emb|CDY61892.1| BnaAnng17940D [Brassica napus]	46.97	4e-123	sp|P37111|ACY1_PIG	Aminoacylase-1 OS=Sus scrofa GN=ACY1 PE=1 SV=2	100	0	M4D5Z4	M4D5Z4_BRARP Uncharacterized protein OS=Brassica rapa subsp. pekinensis GN=BRA011902 PE=4 SV=1	K14677|1|0.0|862|brp:103827501|aminoacylase [EC:3.5.1.14]	GO:0009086//methionine biosynthetic process;GO:0006508//proteolysis;GO:0000394//RNA splicing, via endonucleolytic cleavage and ligation;GO:0010043//response to zinc ion;GO:0019344//cysteine biosynthetic process	GO:0008237//metallopeptidase activity;GO:0004046//aminoacylase activity	GO:0005773//vacuole;GO:0005783//endoplasmic reticulum;GO:0005794//Golgi apparatus
105	BraA09003702	BraA09003702	48 kDa	100%	47%	56	14	27	0.016%	100	gi|685274769|ref|XP_009128369.1|	PREDICTED: phosphoglycerate kinase, cytosolic-like [Brassica rapa]	97.76	0	sp|Q9SAJ4|PGKY3_ARATH	Phosphoglycerate kinase 3, cytosolic OS=Arabidopsis thaliana GN=PGK3 PE=1 SV=1	100	0	M4CW24	M4CW24_BRARP Phosphoglycerate kinase OS=Brassica rapa subsp. pekinensis GN=BRA008421 PE=3 SV=1	K00927|1|0.0|799|brp:103853201|phosphoglycerate kinase [EC:2.7.2.3]	GO:0034976//response to endoplasmic reticulum stress;GO:0006096//glycolysis;GO:0016310//phosphorylation;GO:0046685//response to arsenic-containing substance;GO:0046686//response to cadmium ion	GO:0004618//phosphoglycerate kinase activity	GO:0005829//cytosol;GO:0009506//plasmodesma;GO:0005774//vacuolar membrane;GO:0009570//chloroplast stroma;GO:0005794//Golgi apparatus;GO:0005634//nucleus;GO:0005886//plasma membrane;GO:0048046//apoplast
106	BraA08004851	BraA08004851	56 kDa	100%	34%	54	14	25	0.015%	100	gi|685348983|ref|XP_009110169.1|	PREDICTED: protein disulfide isomerase-like 1-1 [Brassica rapa]	88.73	0	sp|Q9XI01|PDI11_ARATH	Protein disulfide isomerase-like 1-1 OS=Arabidopsis thaliana GN=PDIL1-1 PE=1 SV=1	100	0	M4DIS8	M4DIS8_BRARP Protein disulfide-isomerase OS=Brassica rapa subsp. pekinensis GN=BRA016405 PE=3 SV=1	K09580|1|0.0|964|brp:103835729|protein disulfide-isomerase A1 [EC:5.3.4.1]	GO:0006662//glycerol ether metabolic process;GO:0048316//seed development;GO:0034976//response to endoplasmic reticulum stress;GO:0006457//protein folding;GO:0009651//response to salt stress;GO:0045454//cell redox homeostasis;GO:0009408//response to heat;GO:0009627//systemic acquired resistance;GO:0043067//regulation of programmed cell death;GO:0010043//response to zinc ion;GO:0046686//response t…	GO:0003756//protein disulfide isomerase activity;GO:0009055//electron carrier activity;GO:0005515//protein binding;GO:0015035//protein disulfide oxidoreductase activity	GO:0000327//lytic vacuole within protein storage vacuole;GO:0009505//plant-type cell wall;GO:0005774//vacuolar membrane;GO:0009579//thylakoid;GO:0009507//chloroplast;GO:0005794//Golgi apparatus;GO:0005783//endoplasmic reticulum;GO:0005886//plasma membrane
107	BraA06003489	BraA06003489	68 kDa	100%	26%	51	14	23	0.014%	100	gi|685314479|ref|XP_009147836.1|	PREDICTED: formate--tetrahydrofolate ligase [Brassica rapa]	96.04	0	sp|Q9SPK5|FTHS_ARATH	Formate--tetrahydrofolate ligase OS=Arabidopsis thaliana GN=THFS PE=2 SV=1	100	0	M4DQQ8	M4DQQ8_BRARP Uncharacterized protein OS=Brassica rapa subsp. pekinensis GN=BRA018851 PE=3 SV=1	K01938|1|0.0|1284|brp:103871345|formate--tetrahydrofolate ligase [EC:6.3.4.3]	GO:0009396//folic acid-containing compound biosynthetic process;GO:0006730//one-carbon metabolic process;GO:0046686//response to cadmium ion	GO:0005507//copper ion binding;GO:0005524//ATP binding;GO:0004329//formate-tetrahydrofolate ligase activity	GO:0005829//cytosol;GO:0009507//chloroplast;GO:0005886//plasma membrane;GO:0048046//apoplast
108	BraA10001163	BraA10001163	54 kDa	100%	33%	41	14	25	0.011%	99.74	gi|685370309|ref|XP_009118937.1|	PREDICTED: serpin-ZX [Brassica rapa]	89.74	0	sp|Q9S7T8|SPZX_ARATH	Serpin-ZX OS=Arabidopsis thaliana GN=At1g47710 PE=1 SV=1	99.74	0	M4DGI2	M4DGI2_BRARP Uncharacterized protein OS=Brassica rapa subsp. pekinensis GN=BRA015607 PE=3 SV=1	K13963|1|0.0|756|brp:103843916|serpin B	GO:0010951//negative regulation of endopeptidase activity;GO:0030162//regulation of proteolysis	GO:0004869//cysteine-type endopeptidase inhibitor activity;GO:0004867//serine-type endopeptidase inhibitor activity;GO:0016740//transferase activity	GO:0048046//apoplast
109	BraA08002599	BraA08002599	289 kDa	100%	5.0%	100	14	24	0.028%	99.69	gi|923731376|ref|XP_013668171.1|	PREDICTED: sulfite reductase [ferredoxin], chloroplastic [Brassica napus] >gi|674963981|emb|CDX70213.1| BnaA10g25620D [Brassica napus]	94.99	0	sp|Q9LZ66|SIR_ARATH	Assimilatory sulfite reductase (ferredoxin), chloroplastic OS=Arabidopsis thaliana GN=SIR PE=1 SV=1	98.7	0	M4CYZ5	M4CYZ5_BRARP Uncharacterized protein OS=Brassica rapa subsp. pekinensis GN=BRA009442 PE=4 SV=1	K00392|1|0.0|1271|brp:103847275|sulfite reductase (ferredoxin) [EC:1.8.7.1]	GO:0016126//sterol biosynthetic process;GO:0006833//water transport;GO:0009651//response to salt stress;GO:0006972//hyperosmotic response;GO:0007030//Golgi organization;GO:0006096//glycolysis;GO:0019761//glucosinolate biosynthetic process;GO:0046686//response to cadmium ion;GO:0009409//response to cold;GO:0009684//indoleacetic acid biosynthetic process;GO:0019344//cysteine biosynthetic process;GO…	GO:0050311//sulfite reductase (ferredoxin) activity;GO:0051539//4 iron, 4 sulfur cluster binding;GO:0020037//heme binding;GO:0016002//sulfite reductase activity;GO:0005507//copper ion binding	GO:0009941//chloroplast envelope;GO:0048046//apoplast;GO:0010319//stromule;GO:0016020//membrane;GO:0005829//cytosol;GO:0009570//chloroplast stroma
110	BraA02000321	BraA02000321	42 kDa	100%	51%	214	14	38	0.060%	100	gi|922429288|ref|XP_013620685.1|	PREDICTED: actin-7 [Brassica oleracea var. oleracea] >gi|923524294|ref|XP_013678548.1| PREDICTED: actin-7 [Brassica napus] >gi|923524296|ref|XP_013678556.1| PREDICTED: actin-7 [Brassica napus] >gi|923886101|ref|XP_013714446.1| PREDICTED: actin-7 [Brassica napus]	99.47	0	sp|P53492|ACT7_ARATH	Actin-7 OS=Arabidopsis thaliana GN=ACT7 PE=1 SV=1	99.73	0	V4LES1	V4LES1_EUTSA Uncharacterized protein OS=Eutrema salsugineum GN=EUTSA_v10013834mg PE=3 SV=1	K10355|1|0.0|782|eus:EUTSA_v10013834mg|actin, other eukaryote	GO:0007010//cytoskeleton organization;GO:0006094//gluconeogenesis;GO:0009611//response to wounding;GO:0006007//glucose catabolic process;GO:0010498//proteasomal protein catabolic process;GO:0051301//cell division;GO:0048767//root hair elongation;GO:0032880//regulation of protein localization;GO:0009845//seed germination;GO:0009416//response to light stimulus;GO:0009733//response to auxin stimulus	GO:0005515//protein binding;GO:0005524//ATP binding;GO:0005200//structural constituent of cytoskeleton	GO:0009941//chloroplast envelope;GO:0005618//cell wall;GO:0005730//nucleolus;GO:0005829//cytosol;GO:0009570//chloroplast stroma;GO:0005856//cytoskeleton;GO:0009506//plasmodesma;GO:0005886//plasma membrane;GO:0005739//mitochondrion
111	BraA08003017	BraA08003017	76 kDa	100%	25%	50	14	22	0.014%	100	gi|685339924|ref|XP_009106816.1|	PREDICTED: uncharacterized protein LOC103832547 [Brassica rapa]	34.09	1e-14	sp|Q9YBQ2|APEH_AERPE	Acylamino-acid-releasing enzyme OS=Aeropyrum pernix (strain ATCC 700893 / DSM 11879 / JCM 9820 / NBRC 100138 / K1) GN=APE_1547.1 PE=1 SV=1	100	0	M4EPV1	M4EPV1_BRARP Uncharacterized protein OS=Brassica rapa subsp. pekinensis GN=BRA030822 PE=4 SV=1	K01303|1|4e-14|80.5|ath:AT4G14570|acylaminoacyl-peptidase [EC:3.4.19.1]	GO:0006499//N-terminal protein myristoylation;GO:0006508//proteolysis	GO:0008236//serine-type peptidase activity	GO:0005576//extracellular region;GO:0009507//chloroplast;GO:0005829//cytosol
112	BraA06001036	BraA06001036	50 kDa	100%	39%	174	14	41	0.049%	100	gi|674867498|emb|CDY66630.1|	BnaCnng51680D [Brassica napus]	99.78	0	sp|P29511|TBA6_ARATH	Tubulin alpha-6 chain OS=Arabidopsis thaliana GN=TUBA6 PE=1 SV=1	99.78	0	V4NN78	V4NN78_EUTSA Uncharacterized protein OS=Eutrema salsugineum GN=EUTSA_v10011471mg PE=3 SV=1	K07374|1|0.0|862|brp:103832901|tubulin alpha	GO:0000226//microtubule cytoskeleton organization;GO:0006094//gluconeogenesis;GO:0071258//cellular response to gravity;GO:0009651//response to salt stress;GO:0010498//proteasomal protein catabolic process;GO:0000902//cell morphogenesis;GO:0006184//GTP catabolic process;GO:0006084//acetyl-CoA metabolic process;GO:0051258//protein polymerization;GO:0048193//Golgi vesicle transport;GO:0046686//respo…	GO:0005515//protein binding;GO:0005525//GTP binding;GO:0003924//GTPase activity;GO:0005200//structural constituent of cytoskeleton	GO:0005774//vacuolar membrane;GO:0045298//tubulin complex;GO:0005618//cell wall;GO:0005730//nucleolus;GO:0005829//cytosol;GO:0005874//microtubule;GO:0009570//chloroplast stroma;GO:0009506//plasmodesma;GO:0005886//plasma membrane
113	BraA01001443	BraA01001443	94 kDa	100%	18%	45	14	22	0.013%	97.08	gi|685259927|ref|XP_009137776.1|	PREDICTED: endoplasmin homolog [Brassica rapa]	91.13	0	sp|Q9STX5|ENPL_ARATH	Endoplasmin homolog OS=Arabidopsis thaliana GN=HSP90-7 PE=1 SV=1	97.08	0	M4DBB4	M4DBB4_BRARP Uncharacterized protein OS=Brassica rapa subsp. pekinensis GN=BRA013774 PE=3 SV=1	K09487|1|0.0|1429|brp:103861819|heat shock protein 90kDa beta	GO:0006499//N-terminal protein myristoylation;GO:0006094//gluconeogenesis;GO:0009934//regulation of meristem structural organization;GO:0006457//protein folding;GO:0042542//response to hydrogen peroxide;GO:0006833//water transport;GO:0009414//response to water deprivation;GO:0009306//protein secretion;GO:0010075//regulation of meristem growth;GO:0009651//response to salt stress;GO:0006972//hypero…	GO:0051082//unfolded protein binding;GO:0005524//ATP binding	GO:0005774//vacuolar membrane;GO:0048046//apoplast;GO:0009507//chloroplast;GO:0005794//Golgi apparatus;GO:0005829//cytosol;GO:0009506//plasmodesma;GO:0005783//endoplasmic reticulum;GO:0005886//plasma membrane;GO:0005634//nucleus;GO:0005739//mitochondrion
114	BraA09005135	BraA09005135	65 kDa	100%	28%	63	14	29	0.018%	100	gi|685381331|ref|XP_009123250.1|	PREDICTED: ferredoxin--nitrite reductase, chloroplastic-like [Brassica rapa]	90.65	0	sp|Q39161|NIR_ARATH	Ferredoxin--nitrite reductase, chloroplastic OS=Arabidopsis thaliana GN=NIR1 PE=1 SV=1	98.96	0	C6ES41	C6ES41_BRARC Nitrite reductase (Fragment) OS=Brassica rapa subsp. chinensis PE=2 SV=1	K00366|1|0.0|1156|brp:103848008|ferredoxin-nitrite reductase [EC:1.7.7.1]	GO:0055114//oxidation-reduction process;GO:0015706//nitrate transport;GO:0010167//response to nitrate;GO:0019344//cysteine biosynthetic process	GO:0051536//iron-sulfur cluster binding;GO:0050421//nitrite reductase (NO-forming) activity;GO:0020037//heme binding;GO:0047889//ferredoxin-nitrate reductase activity;GO:0048307//ferredoxin-nitrite reductase activity	GO:0005829//cytosol;GO:0005739//mitochondrion;GO:0009570//chloroplast stroma;GO:0016020//membrane;GO:0048046//apoplast
115	BraA05000496	BraA05000496	38 kDa	100%	50%	106	14	26	0.030%	99.72	gi|922513078|ref|XP_013592119.1|	PREDICTED: fructose-bisphosphate aldolase, cytoplasmic isozyme [Brassica oleracea var. oleracea] >gi|923629132|ref|XP_013750000.1| PREDICTED: fructose-bisphosphate aldolase, cytoplasmic isozyme [Brassica napus] >gi|619835266|gb|AHY18973.1| fructose-bisphosphate aldolase [Brassica rapa subsp. chinensis] >gi|674919873|emb|CDY13330.1| BnaC06g14270D [Brassica napus] >gi|674965307|emb|CDX67550.1| BnaA…	97.49	0	sp|Q9LF98|ALFC8_ARATH	Fructose-bisphosphate aldolase 8, cytosolic OS=Arabidopsis thaliana GN=FBA8 PE=1 SV=1	99.16	0	V4LRT6	V4LRT6_EUTSA Fructose-bisphosphate aldolase OS=Eutrema salsugineum GN=EUTSA_v10010492mg PE=3 SV=1	K01623|1|0.0|726|eus:EUTSA_v10010492mg|fructose-bisphosphate aldolase, class I [EC:4.1.2.13]	GO:0009750//response to fructose stimulus;GO:0051788//response to misfolded protein;GO:0009853//photorespiration;GO:0006098//pentose-phosphate shunt;GO:0006094//gluconeogenesis;GO:0009749//response to glucose stimulus;GO:0009744//response to sucrose stimulus;GO:0006833//water transport;GO:0009651//response to salt stress;GO:0080167//response to karrikin;GO:0080129//proteasome core complex assembl…	GO:0004332//fructose-bisphosphate aldolase activity;GO:0005507//copper ion binding	GO:0005774//vacuolar membrane;GO:0048046//apoplast;GO:0009507//chloroplast;GO:0005618//cell wall;GO:0005794//Golgi apparatus;GO:0005730//nucleolus;GO:0005829//cytosol;GO:0005740//mitochondrial envelope;GO:0009506//plasmodesma;GO:0005886//plasma membrane
116	BraA06000354	BraA06000354	57 kDa	100%	34%	51	14	22	0.014%	100	gi|937575644|ref|NP_001303131.1|	glucose-1-phosphate adenylyltransferase small subunit, chloroplastic [Brassica napus] >gi|685328414|ref|XP_009102403.1| PREDICTED: glucose-1-phosphate adenylyltransferase small subunit, chloroplastic [Brassica rapa] >gi|17865468|sp|Q9M462.1|GLGS_BRANA RecName: Full=Glucose-1-phosphate adenylyltransferase small subunit, chloroplastic; AltName: Full=ADP-glucose pyrophosphorylase; AltName: Full=ADP-…	100	0	sp|Q9M462|GLGS_BRANA	Glucose-1-phosphate adenylyltransferase small subunit, chloroplastic OS=Brassica napus GN=AGPS1 PE=2 SV=1	100	0	M4DF63	M4DF63_BRARP Glucose-1-phosphate adenylyltransferase OS=Brassica rapa subsp. pekinensis GN=AGPS PE=3 SV=1	K00975|1|0.0|1005|brp:103828545|glucose-1-phosphate adenylyltransferase [EC:2.7.7.27]	GO:0005978//glycogen biosynthetic process	GO:0008878//glucose-1-phosphate adenylyltransferase activity	GO:0009507//chloroplast
117	BraA08004793	BraA08004793	63 kDa	100%	31%	31	14	19	0.0087%	100	gi|685348830|ref|XP_009110113.1|	PREDICTED: probable phosphoglucomutase, cytoplasmic 1 [Brassica rapa]	96.4	0	sp|O49299|PGMC1_ARATH	Probable phosphoglucomutase, cytoplasmic 1 OS=Arabidopsis thaliana GN=At1g23190 PE=2 SV=2	100	0	M4DIN0	M4DIN0_BRARP Uncharacterized protein OS=Brassica rapa subsp. pekinensis GN=BRA016357 PE=3 SV=1	K01835|1|0.0|1175|brp:103835677|phosphoglucomutase [EC:5.4.2.2]	GO:0009651//response to salt stress;GO:0019388//galactose catabolic process;GO:0048229//gametophyte development;GO:0006874//cellular calcium ion homeostasis;GO:0019255//glucose 1-phosphate metabolic process;GO:0000023//maltose metabolic process;GO:0019252//starch biosynthetic process;GO:0006096//glycolysis;GO:0006094//gluconeogenesis;GO:0005992//trehalose biosynthetic process;GO:0009590//detectio…	GO:0000287//magnesium ion binding;GO:0004614//phosphoglucomutase activity	GO:0009570//chloroplast stroma;GO:0044445//cytosolic part;GO:0005634//nucleus;GO:0005886//plasma membrane;GO:0010319//stromule;GO:0048046//apoplast
118	BraA05001536	BraA05001536	256 kDa	100%	7.5%	31	14	20	0.0087%	99.44	gi|923533607|ref|XP_013704781.1|	PREDICTED: LOW QUALITY PROTEIN: U5 small nuclear ribonucleoprotein 200 kDa helicase-like [Brassica napus]	88.02	0	sp|Q9SYP1|DEXHC_ARATH	DExH-box ATP-dependent RNA helicase DExH12 OS=Arabidopsis thaliana GN=BRR2A PE=1 SV=1	96.15	0	M4D700	M4D700_BRARP Uncharacterized protein OS=Brassica rapa subsp. pekinensis GN=BRA012260 PE=4 SV=1	K12854|1|0.0|4212|brp:103829399|pre-mRNA-splicing helicase BRR2 [EC:3.6.4.13]	GO:0007126//meiosis;GO:0006259//DNA metabolic process;GO:0033044//regulation of chromosome organization;GO:0009165//nucleotide biosynthetic process;GO:0009793//embryo development ending in seed dormancy	GO:0003676//nucleic acid binding;GO:0008026//ATP-dependent helicase activity;GO:0005524//ATP binding	GO:0005829//cytosol;GO:0005730//nucleolus;GO:0009506//plasmodesma;GO:0016020//membrane
119	BraA02000538	BraA02000538	40 kDa	100%	38%	58	14	20	0.016%	99.73	gi|685269906|ref|XP_009125960.1|	PREDICTED: mitochondrial phosphate carrier protein 3, mitochondrial-like [Brassica rapa]	91.13	0	sp|Q9FMU6|MPCP3_ARATH	Mitochondrial phosphate carrier protein 3, mitochondrial OS=Arabidopsis thaliana GN=MPT3 PE=1 SV=1	99.73	0	M4E3U3	M4E3U3_BRARP Uncharacterized protein OS=Brassica rapa subsp. pekinensis GN=BRA023446 PE=3 SV=1	K15102|1|0.0|684|brp:103850913|solute carrier family 25 (mitochondrial phosphate transporter), member 3	GO:0006810//transport;GO:0009651//response to salt stress;GO:0006098//pentose-phosphate shunt	-	GO:0005618//cell wall;GO:0016021//integral to membrane;GO:0005743//mitochondrial inner membrane;GO:0005774//vacuolar membrane;GO:0009507//chloroplast;GO:0005794//Golgi apparatus
120	BraA08000377	BraA08000377	45 kDa	100%	50%	245	14	45	0.069%	100	gi|674890984|emb|CDY41745.1|	BnaA08g07000D [Brassica napus]	93.98	0	sp|P25697|KPPR_ARATH	Phosphoribulokinase, chloroplastic OS=Arabidopsis thaliana GN=At1g32060 PE=2 SV=1	97.14	0	V4KUB1	V4KUB1_EUTSA Phosphoribulokinase OS=Eutrema salsugineum GN=EUTSA_v10007801mg PE=3 SV=1	K00855|1|0.0|741|eus:EUTSA_v10007801mg|phosphoribulokinase [EC:2.7.1.19]	GO:0009697//salicylic acid biosynthetic process;GO:0010114//response to red light;GO:0010363//regulation of plant-type hypersensitive response;GO:0010200//response to chitin;GO:0019344//cysteine biosynthetic process;GO:0031348//negative regulation of defense response;GO:0050832//defense response to fungus;GO:0006098//pentose-phosphate shunt;GO:0009867//jasmonic acid mediated signaling pathway;GO:…	GO:0008974//phosphoribulokinase activity;GO:0005515//protein binding;GO:0005524//ATP binding	GO:0010319//stromule;GO:0009570//chloroplast stroma;GO:0005829//cytosol;GO:0009941//chloroplast envelope;GO:0048046//apoplast;GO:0009535//chloroplast thylakoid membrane
121	BraA04002454	BraA04002454	27 kDa	100%	49%	87	14	23	0.024%	100	gi|674914007|emb|CDY19079.1|	BnaA04g18190D [Brassica napus]	93.98	2e-160	sp|Q9M339|RS32_ARATH	40S ribosomal protein S3-2 OS=Arabidopsis thaliana GN=RPS3B PE=1 SV=1	99.6	0	M4DYX5	M4DYX5_BRARP Uncharacterized protein OS=Brassica rapa subsp. pekinensis GN=BRA021722 PE=3 SV=1	K02985|1|2e-142|504|brp:103865129|small subunit ribosomal protein S3e	GO:0001510//RNA methylation;GO:0006412//translation;GO:0009651//response to salt stress	GO:0003723//RNA binding;GO:0003735//structural constituent of ribosome	GO:0005730//nucleolus;GO:0009506//plasmodesma;GO:0022627//cytosolic small ribosomal subunit;GO:0005774//vacuolar membrane;GO:0009507//chloroplast;GO:0005794//Golgi apparatus
122	BraA08004933	BraA08004933	41 kDa	100%	43%	178	14	43	0.050%	100	gi|685349198|ref|XP_009110244.1|	PREDICTED: ferredoxin--NADP reductase, leaf isozyme 2, chloroplastic [Brassica rapa]	91.87	0	sp|Q8W493|FNRL2_ARATH	Ferredoxin--NADP reductase, leaf isozyme 2, chloroplastic OS=Arabidopsis thaliana GN=LFNR2 PE=1 SV=1	98.64	0	M4DJ04	M4DJ04_BRARP Uncharacterized protein OS=Brassica rapa subsp. pekinensis GN=BRA016481 PE=4 SV=1	K02641|1|0.0|682|brp:103835814|ferredoxin--NADP+ reductase [EC:1.18.1.2]	GO:0010103//stomatal complex morphogenesis;GO:0031348//negative regulation of defense response;GO:0009853//photorespiration;GO:0006098//pentose-phosphate shunt;GO:0009595//detection of biotic stimulus;GO:0009867//jasmonic acid mediated signaling pathway;GO:0009697//salicylic acid biosynthetic process;GO:0009862//systemic acquired resistance, salicylic acid mediated signaling pathway;GO:0010363//r…	GO:0050660//flavin adenine dinucleotide binding;GO:0003959//NADPH dehydrogenase activity;GO:0050661//NADP binding;GO:0008266//poly(U) RNA binding;GO:0004324//ferredoxin-NADP+ reductase activity	GO:0048046//apoplast;GO:0005829//cytosol;GO:0009570//chloroplast stroma;GO:0009535//chloroplast thylakoid membrane
123	BraA01002137	BraA01002137	66 kDa	100%	35%	63	14	24	0.018%	96.01	gi|685264184|ref|XP_009108451.1|	PREDICTED: plastidial pyruvate kinase 1, chloroplastic-like [Brassica rapa] >gi|923512879|ref|XP_013751344.1| PREDICTED: plastidial pyruvate kinase 1, chloroplastic-like [Brassica napus] >gi|674897380|emb|CDY35484.1| BnaA01g24280D [Brassica napus]	84.86	0	sp|Q9LIK0|PKP1_ARATH	Plastidial pyruvate kinase 1, chloroplastic OS=Arabidopsis thaliana GN=PKP1 PE=1 SV=1	96.01	0	M4E4S6	M4E4S6_BRARP Pyruvate kinase OS=Brassica rapa subsp. pekinensis GN=BRA023780 PE=3 SV=1	K00873|1|0.0|1082|brp:103834139|pyruvate kinase [EC:2.7.1.40]	GO:0016049//cell growth;GO:0010431//seed maturation;GO:0030243//cellulose metabolic process;GO:0006096//glycolysis;GO:0016310//phosphorylation;GO:0009832//plant-type cell wall biogenesis;GO:0046686//response to cadmium ion;GO:0016126//sterol biosynthetic process	GO:0030955//potassium ion binding;GO:0004743//pyruvate kinase activity;GO:0000287//magnesium ion binding	GO:0005829//cytosol;GO:0009570//chloroplast stroma
124	BraA06004744	BraA06004744	91 kDa	100%	20%	47	14	23	0.013%	97.72	gi|674868980|emb|CDY65644.1|	BnaAnng20860D [Brassica napus]	90.83	0	sp|Q949P2|COPDA_ARATH	Probable cytosolic oligopeptidase A OS=Arabidopsis thaliana GN=CYOP PE=1 SV=1	99.29	0	M4E6J7	M4E6J7_BRARP Uncharacterized protein OS=Brassica rapa subsp. pekinensis GN=BRA024401 PE=3 SV=1	K01414|1|0.0|1403|brp:103873997|oligopeptidase A [EC:3.4.24.70]	GO:0019243//methylglyoxal catabolic process to D-lactate;GO:0046686//response to cadmium ion;GO:0006508//proteolysis	GO:0046872//metal ion binding;GO:0004222//metalloendopeptidase activity	GO:0009570//chloroplast stroma;GO:0005829//cytosol;GO:0048046//apoplast;GO:0005739//mitochondrion
125	BraA10001245	BraA10001245	111 kDa	100%	18%	46	14	22	0.013%	100	gi|685370495|ref|XP_009119009.1|	PREDICTED: protein TIC110, chloroplastic [Brassica rapa]	90.45	0	sp|Q8LPR9|TI110_ARATH	Protein TIC110, chloroplastic OS=Arabidopsis thaliana GN=TIC110 PE=1 SV=1	100	0	M4DGB5	M4DGB5_BRARP Uncharacterized protein OS=Brassica rapa subsp. pekinensis GN=BRA015538 PE=4 SV=1	-	GO:0045037//protein import into chloroplast stroma;GO:0009658//chloroplast organization	GO:0005515//protein binding	GO:0031897//Tic complex
126	BraA04000004	BraA04000004	60 kDa	100%	32%	29	14	21	0.0081%	100	gi|685295621|ref|XP_009138676.1|	PREDICTED: carotenoid 9,10(9',10')-cleavage dioxygenase 1 [Brassica rapa] >gi|923603250|ref|XP_013741803.1| PREDICTED: carotenoid 9,10(9',10')-cleavage dioxygenase 1-like [Brassica napus] >gi|923603254|ref|XP_013741804.1| PREDICTED: carotenoid 9,10(9',10')-cleavage dioxygenase 1-like [Brassica napus] >gi|345451240|gb|AEN94300.1| carotenoid cleavage dioxygenase [Brassica napus] >gi|345451242|gb|AE…	91.89	0	sp|O65572|CCD1_ARATH	Carotenoid 9,10(9',10')-cleavage dioxygenase 1 OS=Arabidopsis thaliana GN=CCD1 PE=1 SV=2	100	0	G3DR86	G3DR86_BRANA Carotenoid cleavage dioxygenase OS=Brassica napus GN=CDD1 PE=2 SV=1	K11159|1|0.0|1067|brp:103862738|carotenoid cleavage dioxygenase	GO:0006098//pentose-phosphate shunt;GO:0016117//carotenoid biosynthetic process;GO:0006655//phosphatidylglycerol biosynthetic process;GO:0006636//unsaturated fatty acid biosynthetic process;GO:0009414//response to water deprivation;GO:0016124//xanthophyll catabolic process;GO:0019288//isopentenyl diphosphate biosynthetic process, mevalonate-independent pathway;GO:0016121//carotene catabolic proce…	GO:0045549//9-cis-epoxycarotenoid dioxygenase activity	GO:0005774//vacuolar membrane;GO:0005794//Golgi apparatus;GO:0009506//plasmodesma;GO:0005886//plasma membrane
127	BraA08001514	BraA08001514	29 kDa	100%	60%	110	13	30	0.031%	100	gi|923730009|ref|XP_013667720.1|	PREDICTED: mitochondrial outer membrane protein porin 3-like [Brassica napus] >gi|44894747|gb|AAS48868.1| voltage-dependent anion-selective channel [Brassica rapa subsp. pekinensis] >gi|674861038|emb|CDY69321.1| BnaA10g29750D [Brassica napus]	77.9	9e-160	sp|Q9SMX3|VDAC3_ARATH	Mitochondrial outer membrane protein porin 3 OS=Arabidopsis thaliana GN=VDAC3 PE=1 SV=3	100	0	Q6QTH2	Q6QTH2_BRARP Uncharacterized protein OS=Brassica rapa subsp. pekinensis GN=BRA008723 PE=4 SV=1	K15040|1|1e-157|555|brp:103846443|voltage-dependent anion channel protein 2	GO:0055085//transmembrane transport;GO:0044070//regulation of anion transport;GO:0010029//regulation of seed germination;GO:0042742//defense response to bacterium;GO:0009409//response to cold;GO:0009060//aerobic respiration	GO:0008308//voltage-gated anion channel activity	GO:0005618//cell wall;GO:0005730//nucleolus;GO:0009941//chloroplast envelope;GO:0005741//mitochondrial outer membrane;GO:0005774//vacuolar membrane;GO:0005886//plasma membrane
128	BraA06003838	BraA06003838	36 kDa	100%	44%	111	13	34	0.031%	99.41	gi|685314036|ref|XP_009147616.1|	PREDICTED: malate dehydrogenase 1, mitochondrial-like [Brassica rapa]	95.31	0	sp|Q9ZP06|MDHM1_ARATH	Malate dehydrogenase 1, mitochondrial OS=Arabidopsis thaliana GN=At1g53240 PE=1 SV=1	99.41	0	M4FEZ0	M4FEZ0_BRARP Malate dehydrogenase OS=Brassica rapa subsp. pekinensis GN=BRA039662 PE=3 SV=1	K00026|1|0.0|638|aly:ARALYDRAFT_474449|malate dehydrogenase [EC:1.1.1.37]	GO:0009651//response to salt stress;GO:0042742//defense response to bacterium;GO:0009409//response to cold;GO:0006108//malate metabolic process;GO:0006099//tricarboxylic acid cycle;GO:0044262//cellular carbohydrate metabolic process;GO:0006972//hyperosmotic response;GO:0006833//water transport;GO:0007030//Golgi organization;GO:0006096//glycolysis;GO:0006094//gluconeogenesis;GO:0009853//photorespi…	GO:0005507//copper ion binding;GO:0030060//L-malate dehydrogenase activity;GO:0000166//nucleotide binding	GO:0005829//cytosol;GO:0005618//cell wall;GO:0005739//mitochondrion;GO:0009507//chloroplast;GO:0016020//membrane;GO:0005794//Golgi apparatus;GO:0048046//apoplast
129	BraA07001314	BraA07001314	75 kDa	100%	21%	38	13	20	0.011%	100	gi|685333127|ref|XP_009104223.1|	PREDICTED: uncharacterized protein LOC103830228 [Brassica rapa]	36.23	3e-19	sp|Q9FN48|CAS_ARATH	Calcium sensing receptor, chloroplastic OS=Arabidopsis thaliana GN=CAS PE=1 SV=1	97.3	0	M4CGQ6	M4CGQ6_BRARP Uncharacterized protein OS=Brassica rapa subsp. pekinensis GN=BRA003389 PE=4 SV=1	-	GO:0006098//pentose-phosphate shunt;GO:0019288//isopentenyl diphosphate biosynthetic process, mevalonate-independent pathway;GO:0016117//carotenoid biosynthetic process;GO:0000023//maltose metabolic process;GO:0019252//starch biosynthetic process;GO:0043085//positive regulation of catalytic activity	-	GO:0009534//chloroplast thylakoid;GO:0005634//nucleus
130	BraA01002323	BraA01002323	47 kDa	100%	32%	49	13	23	0.014%	100	gi|685265271|ref|XP_009114068.1|	PREDICTED: S-adenosylmethionine synthase 2 [Brassica rapa] >gi|923625746|ref|XP_013748959.1| PREDICTED: S-adenosylmethionine synthase 2-like [Brassica napus] >gi|923625748|ref|XP_013748960.1| PREDICTED: S-adenosylmethionine synthase 2-like [Brassica napus] >gi|674871468|emb|CDY63017.1| BnaA01g36920D [Brassica napus]	98.22	0	sp|Q9FUZ1|METK2_BRAJU	S-adenosylmethionine synthase 2 OS=Brassica juncea GN=MSAMS2 PE=2 SV=1	100	0	M4DXJ5	M4DXJ5_BRARP S-adenosylmethionine synthase OS=Brassica rapa subsp. pekinensis GN=BRA021241 PE=3 SV=1	K00789|1|0.0|781|brp:103839308|S-adenosylmethionine synthetase [EC:2.5.1.6]	GO:0006555//methionine metabolic process;GO:0009651//response to salt stress;GO:0009409//response to cold;GO:0006556//S-adenosylmethionine biosynthetic process;GO:0006730//one-carbon metabolic process;GO:0009809//lignin biosynthetic process	GO:0004478//methionine adenosyltransferase activity;GO:0005524//ATP binding;GO:0000287//magnesium ion binding	GO:0005829//cytosol;GO:0005618//cell wall;GO:0005730//nucleolus;GO:0009506//plasmodesma;GO:0005886//plasma membrane
131	BraA03002357	BraA03002357	62 kDa	100%	21%	61	13	21	0.017%	100	gi|685285494|ref|XP_009133654.1|	PREDICTED: uncharacterized protein LOC103858115 [Brassica rapa] >gi|685285496|ref|XP_009133655.1| PREDICTED: uncharacterized protein LOC103858115 [Brassica rapa]	77.55	4e-121	sp|O80575|RISB_ARATH	6,7-dimethyl-8-ribityllumazine synthase, chloroplastic OS=Arabidopsis thaliana GN=At2g44050 PE=2 SV=1	99.82	0	M4C811	M4C811_BRARP 6,7-dimethyl-8-ribityllumazine synthase OS=Brassica rapa subsp. pekinensis GN=BRA000339 PE=3 SV=1	K00794|1|3e-106|386|brp:103858114|6,7-dimethyl-8-ribityllumazine synthase [EC:2.5.1.78]	GO:0016049//cell growth;GO:0009651//response to salt stress;GO:0009269//response to desiccation;GO:0000902//cell morphogenesis;GO:0006096//glycolysis;GO:0048193//Golgi vesicle transport;GO:0006094//gluconeogenesis;GO:0046686//response to cadmium ion;GO:0019344//cysteine biosynthetic process;GO:0009793//embryo development ending in seed dormancy	-	GO:0005829//cytosol;GO:0009506//plasmodesma;GO:0005794//Golgi apparatus;GO:0005634//nucleus;GO:0005886//plasma membrane
132	BraA03004924	BraA03004924	44 kDa	100%	34%	117	13	25	0.033%	100	gi|923551359|ref|XP_013736724.1|	PREDICTED: serine--glyoxylate aminotransferase-like isoform X1 [Brassica napus]	96.01	0	sp|Q56YA5|SGAT_ARATH	Serine--glyoxylate aminotransferase OS=Arabidopsis thaliana GN=AGT1 PE=1 SV=2	100	0	M4D9I8	M4D9I8_BRARP Uncharacterized protein OS=Brassica rapa subsp. pekinensis GN=BRA013148 PE=3 SV=1	K00830|1|0.0|790|brp:103860370|alanine-glyoxylate transaminase / serine-glyoxylate transaminase / serine-pyruvate transaminase [EC:2.6.1.44 2.6.1.45 2.6.1.51]	GO:0009750//response to fructose stimulus;GO:0009651//response to salt stress;GO:0006833//water transport;GO:0030003//cellular cation homeostasis;GO:0070838//divalent metal ion transport;GO:0009853//photorespiration	GO:0008453//alanine-glyoxylate transaminase activity;GO:0050281//serine-glyoxylate transaminase activity;GO:0004760//serine-pyruvate transaminase activity;GO:0030170//pyridoxal phosphate binding	GO:0005777//peroxisome;GO:0009570//chloroplast stroma;GO:0005886//plasma membrane;GO:0048046//apoplast
133	BraA04000729	BraA04000729	54 kDa	100%	33%	61	13	24	0.017%	99.79	gi|685297534|ref|XP_009139566.1|	PREDICTED: selenium-binding protein 2 [Brassica rapa]	93.63	0	sp|Q93WN0|SEBP2_ARATH	Selenium-binding protein 2 OS=Arabidopsis thaliana GN=SBP2 PE=1 SV=1	92.4	0	R0GHS2	R0GHS2_9BRAS Uncharacterized protein OS=Capsella rubella GN=CARUB_v10004513mg PE=4 SV=1	K17285|1|0.0|977|brp:103863568|selenium-binding protein 1	GO:0000103//sulfate assimilation;GO:0048573//photoperiodism, flowering;GO:0010197//polar nucleus fusion;GO:0009755//hormone-mediated signaling pathway;GO:0071291//cellular response to selenium ion;GO:0046686//response to cadmium ion;GO:0042542//response to hydrogen peroxide	GO:0008270//zinc ion binding;GO:0008430//selenium binding	GO:0005829//cytosol;GO:0009506//plasmodesma;GO:0009507//chloroplast;GO:0005634//nucleus
134	BraA07000971	BraA07000971	43 kDa	100%	39%	393	13	48	0.11%	99.75	gi|685332510|ref|XP_009103972.1|	PREDICTED: sedoheptulose-1,7-bisphosphatase, chloroplastic-like isoform X2 [Brassica rapa]	94.67	0	sp|P46283|S17P_ARATH	Sedoheptulose-1,7-bisphosphatase, chloroplastic OS=Arabidopsis thaliana GN=At3g55800 PE=2 SV=1	96.95	0	V4LM81	V4LM81_EUTSA Uncharacterized protein OS=Eutrema salsugineum GN=EUTSA_v10010434mg PE=3 SV=1	K01100|1|0.0|737|brp:103830026|sedoheptulose-bisphosphatase [EC:3.1.3.37]	GO:0009697//salicylic acid biosynthetic process;GO:0019253//reductive pentose-phosphate cycle;GO:0010363//regulation of plant-type hypersensitive response;GO:0019761//glucosinolate biosynthetic process;GO:0010200//response to chitin;GO:0043085//positive regulation of catalytic activity;GO:0019344//cysteine biosynthetic process;GO:0031348//negative regulation of defense response;GO:0050832//defens…	GO:0000287//magnesium ion binding;GO:0042132//fructose 1,6-bisphosphate 1-phosphatase activity;GO:0050278//sedoheptulose-bisphosphatase activity	GO:0009579//thylakoid;GO:0009570//chloroplast stroma;GO:0009941//chloroplast envelope;GO:0048046//apoplast
135	BraA05001313	BraA05001313	59 kDa	100%	28%	69	13	23	0.019%	100	gi|685265155|ref|XP_009113523.1|	PREDICTED: beta-glucosidase 44 [Brassica rapa] >gi|674914610|emb|CDY18495.1| BnaA01g27000D [Brassica napus]	89.45	0	sp|Q9LV33|BGL44_ARATH	Beta-glucosidase 44 OS=Arabidopsis thaliana GN=BGLU44 PE=2 SV=1	100	0	M4DXP6	M4DXP6_BRARP Uncharacterized protein OS=Brassica rapa subsp. pekinensis GN=BRA021292 PE=3 SV=1	K05350|1|0.0|962|brp:103838824|beta-glucosidase [EC:3.2.1.21]	GO:0005975//carbohydrate metabolic process	GO:0080079//cellobiose glucosidase activity;GO:0043169//cation binding;GO:0047668//amygdalin beta-glucosidase activity;GO:0004567//beta-mannosidase activity;GO:0080082//esculin beta-glucosidase activity;GO:0080081//4-methylumbelliferyl-beta-D-glucopyranoside beta-glucosidase activity;GO:0080083//beta-gentiobiose beta-glucosidase activity	GO:0022626//cytosolic ribosome;GO:0009505//plant-type cell wall;GO:0005576//extracellular region;GO:0009507//chloroplast
136	BraA05000803	BraA05000803	40 kDa	100%	39%	120	13	27	0.034%	100	gi|685309950|ref|XP_009145581.1|	PREDICTED: DNA-damage-repair/toleration protein DRT100 [Brassica rapa] >gi|674913554|emb|CDY19601.1| BnaA05g20090D [Brassica napus]	58.89	1e-145	sp|Q00874|DR100_ARATH	DNA damage-repair/toleration protein DRT100 OS=Arabidopsis thaliana GN=DRT100 PE=2 SV=2	100	0	M4F3U1	M4F3U1_BRARP Uncharacterized protein OS=Brassica rapa subsp. pekinensis GN=BRA035741 PE=4 SV=1	K13420|1|2e-41|169|rcu:RCOM_0633880|LRR receptor-like serine/threonine-protein kinase FLS2 [EC:2.7.11.1]	GO:0006952//defense response;GO:0007165//signal transduction	-	GO:0009506//plasmodesma;GO:0005886//plasma membrane;GO:0005618//cell wall;GO:0009507//chloroplast;GO:0048046//apoplast
137	BraA08002198	BraA08002198	37 kDa	100%	41%	74	13	28	0.021%	100	gi|685341687|ref|XP_009107492.1|	PREDICTED: fructose-1,6-bisphosphatase, cytosolic [Brassica rapa]	95.27	0	sp|Q9MA79|F16P2_ARATH	Fructose-1,6-bisphosphatase, cytosolic OS=Arabidopsis thaliana GN=CYFBP PE=1 SV=1	99.41	0	M4DBZ3	M4DBZ3_BRARP Uncharacterized protein OS=Brassica rapa subsp. pekinensis GN=BRA014005 PE=3 SV=1	K03841|1|0.0|697|brp:103833143|fructose-1,6-bisphosphatase I [EC:3.1.3.11]	GO:0005986//sucrose biosynthetic process;GO:0009750//response to fructose stimulus;GO:0005983//starch catabolic process;GO:0009737//response to abscisic acid stimulus;GO:0015979//photosynthesis;GO:0006000//fructose metabolic process;GO:0030388//fructose 1,6-bisphosphate metabolic process	GO:0042132//fructose 1,6-bisphosphate 1-phosphatase activity;GO:0000287//magnesium ion binding	GO:0005829//cytosol;GO:0005634//nucleus
138	BraA06004545	BraA06004545	50 kDa	100%	42%	122	13	31	0.034%	100	gi|685320734|ref|XP_009150411.1|	PREDICTED: glutamate-1-semialdehyde 2,1-aminomutase, chloroplastic [Brassica rapa] >gi|923646456|ref|XP_013643002.1| PREDICTED: glutamate-1-semialdehyde 2,1-aminomutase, chloroplastic [Brassica napus]	99.79	0	sp|Q85WB7|GSA_BRANA	Glutamate-1-semialdehyde 2,1-aminomutase, chloroplastic OS=Brassica napus GN=GSA PE=2 SV=1	100	0	M4FC30	M4FC30_BRARP Uncharacterized protein OS=Brassica rapa subsp. pekinensis GN=BRA038646 PE=3 SV=1	K01845|1|0.0|891|brp:103873768|glutamate-1-semialdehyde 2,1-aminomutase [EC:5.4.3.8]	GO:0006098//pentose-phosphate shunt;GO:0045036//protein targeting to chloroplast;GO:0015995//chlorophyll biosynthetic process;GO:0009965//leaf morphogenesis;GO:0030154//cell differentiation;GO:0009416//response to light stimulus;GO:0019344//cysteine biosynthetic process;GO:0045893//positive regulation of transcription, DNA-dependent;GO:0009073//aromatic amino acid family biosynthetic process;GO:0…	GO:0042286//glutamate-1-semialdehyde 2,1-aminomutase activity;GO:0030170//pyridoxal phosphate binding;GO:0008483//transaminase activity	GO:0009941//chloroplast envelope;GO:0048046//apoplast;GO:0009570//chloroplast stroma
139	BraA09002085	BraA09002085	60 kDa	100%	31%	44	13	18	0.012%	98.43	gi|15281773|gb|AAK94424.1|AF398143_1	calnexin-like protein 1 [Brassica rapa subsp. pekinensis]	92.66	0	sp|P29402|CALX1_ARATH	Calnexin homolog 1 OS=Arabidopsis thaliana GN=CNX1 PE=1 SV=1	98.12	0	Q7XAF7	Q7XAF7_BRANA Putative papillar cell-specific calnexin OS=Brassica napus PE=2 SV=1	K08054|1|0.0|824|brp:103837395|calnexin	GO:0031348//negative regulation of defense response;GO:0006777//Mo-molybdopterin cofactor biosynthetic process;GO:0009605//response to external stimulus;GO:0006457//protein folding;GO:0009867//jasmonic acid mediated signaling pathway;GO:0042542//response to hydrogen peroxide;GO:0009862//systemic acquired resistance, salicylic acid mediated signaling pathway;GO:0010363//regulation of plant-type hy…	GO:0005509//calcium ion binding;GO:0051082//unfolded protein binding;GO:0030151//molybdenum ion binding	GO:0005774//vacuolar membrane;GO:0009505//plant-type cell wall;GO:0016021//integral to membrane;GO:0009507//chloroplast;GO:0005794//Golgi apparatus;GO:0005829//cytosol;GO:0009506//plasmodesma;GO:0005783//endoplasmic reticulum;GO:0005886//plasma membrane;GO:0005739//mitochondrion
140	BraA06002890	BraA06002890	46 kDa	100%	42%	82	13	29	0.023%	100	gi|685315291|ref|XP_009148264.1|	PREDICTED: probable elongation factor 1-gamma 1 [Brassica rapa]	89.13	0	sp|O04487|EF1G1_ARATH	Probable elongation factor 1-gamma 1 OS=Arabidopsis thaliana GN=At1g09640 PE=1 SV=1	100	0	M4DU12	M4DU12_BRARP Uncharacterized protein OS=Brassica rapa subsp. pekinensis GN=BRA020005 PE=4 SV=1	K03233|1|0.0|744|brp:103871738|elongation factor 1-gamma	GO:0046686//response to cadmium ion;GO:0010043//response to zinc ion;GO:0006414//translational elongation	GO:0003746//translation elongation factor activity;GO:0005507//copper ion binding	GO:0005773//vacuole;GO:0005853//eukaryotic translation elongation factor 1 complex;GO:0005794//Golgi apparatus;GO:0009506//plasmodesma;GO:0005886//plasma membrane;GO:0005618//cell wall;GO:0005829//cytosol
141	BraA03002292	BraA03002292	29 kDa	100%	50%	80	13	24	0.022%	100	gi|685285316|ref|XP_009133567.1|	PREDICTED: 50S ribosomal protein L3-1, chloroplastic [Brassica rapa] >gi|674950318|emb|CDX83507.1| BnaA03g19990D [Brassica napus]	85.56	4e-155	sp|Q9SKX4|RK3A_ARATH	50S ribosomal protein L3-1, chloroplastic OS=Arabidopsis thaliana GN=RPL3A PE=2 SV=1	100	0	M4C7V7	M4C7V7_BRARP Uncharacterized protein OS=Brassica rapa subsp. pekinensis GN=BRA000285 PE=3 SV=1	K02906|1|1e-127|456|brp:103858043|large subunit ribosomal protein L3	GO:0006412//translation;GO:0006364//rRNA processing;GO:0019288//isopentenyl diphosphate biosynthetic process, mevalonate-independent pathway;GO:0015995//chlorophyll biosynthetic process;GO:0010207//photosystem II assembly;GO:0045036//protein targeting to chloroplast	GO:0003735//structural constituent of ribosome	GO:0005840//ribosome;GO:0009941//chloroplast envelope;GO:0009570//chloroplast stroma;GO:0016020//membrane
142	BraA09001058	BraA09001058	62 kDa	100%	26%	42	12	19	0.012%	100	gi|685366853|ref|XP_009117445.1|	PREDICTED: synaptotagmin-1 [Brassica rapa] >gi|923718464|ref|XP_013664305.1| PREDICTED: synaptotagmin-1 [Brassica napus] >gi|923745335|ref|XP_013672479.1| PREDICTED: synaptotagmin-1 [Brassica napus] >gi|923911846|ref|XP_013725653.1| PREDICTED: synaptotagmin-1 [Brassica napus] >gi|674919432|emb|CDY13846.1| BnaA09g43480D [Brassica napus]	93.16	0	sp|Q9SKR2|SYT1_ARATH	Synaptotagmin-1 OS=Arabidopsis thaliana GN=SYT1 PE=1 SV=2	100	0	M4EQT4	M4EQT4_BRARP Uncharacterized protein OS=Brassica rapa subsp. pekinensis GN=BRA031157 PE=4 SV=1	K01652|1|4e-13|77.0|sly:101253806|acetolactate synthase I/II/III large subunit [EC:2.2.1.6]!K12486|2|6e-10|66.2|mus:103999240|stromal membrane-associated protein	GO:0009615//response to virus;GO:0032456//endocytic recycling;GO:0009409//response to cold;GO:0001778//plasma membrane repair;GO:0046740//spread of virus in host, cell to cell;GO:0006612//protein targeting to membrane;GO:0006897//endocytosis	-	GO:0009898//internal side of plasma membrane;GO:0009506//plasmodesma;GO:0005768//endosome;GO:0005773//vacuole;GO:0005783//endoplasmic reticulum
143	BraA05003844	BraA05003844	31 kDa	100%	45%	164	12	29	0.046%	100	gi|685312796|ref|XP_009146970.1|	PREDICTED: chlorophyll a-b binding protein CP29.2, chloroplastic [Brassica rapa] >gi|674887921|emb|CDY44667.1| BnaA05g29390D [Brassica napus]	95.83	0	sp|Q9XF88|CB4B_ARATH	Chlorophyll a-b binding protein CP29.2, chloroplastic OS=Arabidopsis thaliana GN=LHCB4.2 PE=1 SV=1	100	0	M4ELR3	M4ELR3_BRARP Uncharacterized protein OS=Brassica rapa subsp. pekinensis GN=BRA029732 PE=3 SV=1	K08915|1|9e-153|539|brp:103870577|light-harvesting complex II chlorophyll a/b binding protein 4	GO:0010155//regulation of proton transport;GO:0010218//response to far red light;GO:0009744//response to sucrose stimulus;GO:0035304//regulation of protein dephosphorylation;GO:0010114//response to red light;GO:0009765//photosynthesis, light harvesting;GO:0009637//response to blue light;GO:0009644//response to high light intensity;GO:0019344//cysteine biosynthetic process;GO:0006364//rRNA process…	GO:0016168//chlorophyll binding	GO:0009941//chloroplast envelope;GO:0030076//light-harvesting complex;GO:0009535//chloroplast thylakoid membrane;GO:0010287//plastoglobule
144	BraA06004676	BraA06004676	84 kDa	100%	16%	36	12	15	0.010%	98.01	gi|685321120|ref|XP_009150571.1|	PREDICTED: uncharacterized aarF domain-containing protein kinase At1g79600, chloroplastic [Brassica rapa]	90.39	0	sp|Q93Y08|AB1K8_ARATH	Protein ACTIVITY OF BC1 COMPLEX KINASE 8, chloroplastic OS=Arabidopsis thaliana GN=ABC1K8 PE=2 SV=1	98.01	0	M4E6D5	M4E6D5_BRARP Uncharacterized protein OS=Brassica rapa subsp. pekinensis GN=BRA024339 PE=4 SV=1	K13457|1|8e-150|531|vvi:100252764|disease resistance protein RPM1!K08869|2|4e-149|529|bdi:100837357|aarF domain-containing kinase	GO:0006810//transport	GO:0016772//transferase activity, transferring phosphorus-containing groups;GO:0005215//transporter activity	GO:0009941//chloroplast envelope;GO:0005886//plasma membrane
145	BraA03000501	BraA03000501	68 kDa	100%	26%	60	12	18	0.017%	94.68	gi|685280617|ref|XP_009131215.1|	PREDICTED: NADP-dependent malic enzyme 2 [Brassica rapa]	91.13	0	sp|Q9LYG3|MAOP2_ARATH	NADP-dependent malic enzyme 2 OS=Arabidopsis thaliana GN=NADP-ME2 PE=1 SV=1	94.68	0	M4CPG9	M4CPG9_BRARP Malic enzyme OS=Brassica rapa subsp. pekinensis GN=BRA006107 PE=3 SV=1	K00029|1|0.0|1175|brp:103855920|malate dehydrogenase (oxaloacetate-decarboxylating)(NADP+) [EC:1.1.1.40]	GO:0006108//malate metabolic process;GO:0055114//oxidation-reduction process	GO:0051287//NAD binding;GO:0046872//metal ion binding;GO:0016619//malate dehydrogenase (oxaloacetate-decarboxylating) activity	-
146	BraA04003213	BraA04003213	67 kDa	100%	22%	36	12	15	0.010%	100	gi|685302738|ref|XP_009142072.1|	PREDICTED: DEAD-box ATP-dependent RNA helicase 37 [Brassica rapa]	90.03	0	sp|Q84W89|RH37_ARATH	DEAD-box ATP-dependent RNA helicase 37 OS=Arabidopsis thaliana GN=RH37 PE=2 SV=2	100	0	M4DK41	M4DK41_BRARP Uncharacterized protein OS=Brassica rapa subsp. pekinensis GN=BRA016869 PE=4 SV=1	K11594|1|0.0|1061|brp:103865954|ATP-dependent RNA helicase DDX3X [EC:3.6.4.13]	-	GO:0008026//ATP-dependent helicase activity;GO:0003676//nucleic acid binding;GO:0005524//ATP binding	GO:0005730//nucleolus;GO:0005777//peroxisome;GO:0005886//plasma membrane;GO:0005829//cytosol
147	BraA01003240	BraA01003240	36 kDa	100%	41%	238	12	36	0.067%	96.53	gi|567204352|ref|XP_006408512.1|	hypothetical protein EUTSA_v10020995mg [Eutrema salsugineum] >gi|557109658|gb|ESQ49965.1| hypothetical protein EUTSA_v10020995mg [Eutrema salsugineum]	88.99	0	sp|P27140|BCA1_ARATH	Beta carbonic anhydrase 1, chloroplastic OS=Arabidopsis thaliana GN=BCA1 PE=1 SV=2	96.4	0	M4FHE2	M4FHE2_BRARP Carbonic anhydrase OS=Brassica rapa subsp. pekinensis GN=BRA040520 PE=3 SV=1	K01673|1|2e-174|611|brp:103850064|carbonic anhydrase [EC:4.2.1.1]	GO:0031348//negative regulation of defense response;GO:0019684//photosynthesis, light reaction;GO:0006098//pentose-phosphate shunt;GO:0009595//detection of biotic stimulus;GO:0010119//regulation of stomatal movement;GO:0009867//jasmonic acid mediated signaling pathway;GO:0009697//salicylic acid biosynthetic process;GO:0009862//systemic acquired resistance, salicylic acid mediated signaling pathwa…	GO:0008270//zinc ion binding;GO:0004089//carbonate dehydratase activity	GO:0009941//chloroplast envelope;GO:0048046//apoplast;GO:0010319//stromule;GO:0009570//chloroplast stroma;GO:0009535//chloroplast thylakoid membrane
148	BraA07002779	BraA07002779	182 kDa	100%	6.8%	15	12	14	0.0042%	100	gi|685337156|ref|XP_009105788.1|	PREDICTED: UDP-glucose:glycoprotein glucosyltransferase [Brassica rapa]	92.61	0	sp|Q0WL80|UGGG_ARATH	UDP-glucose:glycoprotein glucosyltransferase OS=Arabidopsis thaliana GN=UGGT PE=1 SV=1	97.35	0	M4DI27	M4DI27_BRARP Uncharacterized protein OS=Brassica rapa subsp. pekinensis GN=BRA016154 PE=4 SV=1	K11718|1|0.0|3184|brp:103831647|UDP-glucose:glycoprotein glucosyltransferase [EC:2.4.1.-]	GO:0046283//anthocyanin-containing compound metabolic process;GO:0097359//UDP-glucosylation;GO:0034976//response to endoplasmic reticulum stress;GO:0009626//plant-type hypersensitive response;GO:0009751//response to salicylic acid stimulus;GO:0009627//systemic acquired resistance;GO:0006486//protein glycosylation;GO:0010204//defense response signaling pathway, resistance gene-independent;GO:00160…	GO:0003980//UDP-glucose:glycoprotein glucosyltransferase activity	GO:0009507//chloroplast;GO:0005783//endoplasmic reticulum
149	BraA07002455	BraA07002455	38 kDa	100%	41%	116	12	30	0.033%	100	gi|685335794|ref|XP_009105269.1|	PREDICTED: probable lactoylglutathione lyase, chloroplast [Brassica rapa] >gi|923666462|ref|XP_013649214.1| PREDICTED: probable lactoylglutathione lyase, chloroplast [Brassica napus]	87.18	0	sp|Q8W593|LGUC_ARATH	Probable lactoylglutathione lyase, chloroplastic OS=Arabidopsis thaliana GN=At1g67280 PE=1 SV=1	100	0	M4CJ30	M4CJ30_BRARP Uncharacterized protein OS=Brassica rapa subsp. pekinensis GN=BRA004214 PE=4 SV=1	K01759|1|0.0|697|brp:103831161|lactoylglutathione lyase [EC:4.4.1.5]	GO:0005975//carbohydrate metabolic process;GO:0019243//methylglyoxal catabolic process to D-lactate;GO:0009409//response to cold	GO:0046872//metal ion binding;GO:0004462//lactoylglutathione lyase activity	GO:0031977//thylakoid lumen;GO:0010319//stromule;GO:0009570//chloroplast stroma;GO:0005739//mitochondrion
150	BraA09002501	BraA09002501	48 kDa	100%	32%	78	12	23	0.022%	99.76	gi|685365389|ref|XP_009116815.1|	PREDICTED: probable aminotransferase TAT4 [Brassica rapa]	73.44	0	sp|Q9SUR6|CORI3_ARATH	Cystine lyase CORI3 OS=Arabidopsis thaliana GN=CORI3 PE=1 SV=1	97.01	0	M4DWB9	M4DWB9_BRARP Uncharacterized protein OS=Brassica rapa subsp. pekinensis GN=BRA020813 PE=4 SV=1	K00815|1|0.0|864|brp:103834290|tyrosine aminotransferase [EC:2.6.1.5]	GO:0042218//1-aminocyclopropane-1-carboxylate biosynthetic process;GO:0009072//aromatic amino acid family metabolic process;GO:0000096//sulfur amino acid metabolic process;GO:0009611//response to wounding;GO:0006636//unsaturated fatty acid biosynthetic process;GO:0019288//isopentenyl diphosphate biosynthetic process, mevalonate-independent pathway;GO:0006766//vitamin metabolic process;GO:0006546/…	GO:0004069//L-aspartate:2-oxoglutarate aminotransferase activity;GO:0004021//L-alanine:2-oxoglutarate aminotransferase activity;GO:0004121//cystathionine beta-lyase activity;GO:0016847//1-aminocyclopropane-1-carboxylate synthase activity;GO:0050362//L-tryptophan:2-oxoglutarate aminotransferase activity;GO:0030170//pyridoxal phosphate binding;GO:0004838//L-tyrosine:2-oxoglutarate aminotransferase …	GO:0048046//apoplast;GO:0005773//vacuole
151	BraA08000447	BraA08000447	385 kDa	100%	4.3%	17	12	13	0.0048%	98.25	gi|923696030|ref|XP_013658158.1|	PREDICTED: E3 ubiquitin-protein ligase UPL1-like [Brassica napus]	56.88	3e-113	sp|P51593|HUWE1_RAT	E3 ubiquitin-protein ligase HUWE1 (Fragment) OS=Rattus norvegicus GN=Huwe1 PE=1 SV=2	95.25	0	M4EGD6	M4EGD6_BRARP Uncharacterized protein OS=Brassica rapa subsp. pekinensis GN=BRA027850 PE=4 SV=1	K10592|1|0.0|3937|brp:103838597|E3 ubiquitin-protein ligase HUWE1 [EC:2.3.2.26]	GO:0006464//cellular protein modification process	GO:0016881//acid-amino acid ligase activity	GO:0005622//intracellular
152	BraA02001006	BraA02001006	105 kDa	100%	15%	22	12	16	0.0062%	98.35	gi|685271055|ref|XP_009126565.1|	PREDICTED: probable alanine--tRNA ligase, chloroplastic [Brassica rapa]	86.94	0	sp|Q9FFC7|SYAP_ARATH	Alanine--tRNA ligase, chloroplastic/mitochondrial OS=Arabidopsis thaliana GN=EMB86 PE=1 SV=2	98.35	0	M4DUM2	M4DUM2_BRARP Probable alanine--tRNA ligase, chloroplastic OS=Brassica rapa subsp. pekinensis GN=BRA020215 PE=3 SV=1	K01872|1|0.0|1860|brp:103851463|alanyl-tRNA synthetase [EC:6.1.1.7]	GO:0006419//alanyl-tRNA aminoacylation;GO:0009793//embryo development ending in seed dormancy	GO:0003676//nucleic acid binding;GO:0004813//alanine-tRNA ligase activity;GO:0005524//ATP binding	GO:0005739//mitochondrion;GO:0009570//chloroplast stroma;GO:0016020//membrane
153	BraA09001262	BraA09001262	91 kDa	100%	16%	31	12	20	0.0087%	100	gi|685366574|ref|XP_009117333.1|	PREDICTED: putative ion channel POLLUX-like 2 isoform X1 [Brassica rapa]	76.09	0	sp|Q940Y9|POLL2_ARATH	Putative ion channel POLLUX-like 2 OS=Arabidopsis thaliana GN=At5g43745 PE=2 SV=1	100	0	M4FFQ1	M4FFQ1_BRARP Uncharacterized protein OS=Brassica rapa subsp. pekinensis GN=BRA039925 PE=4 SV=1	-	GO:0019252//starch biosynthetic process;GO:0000023//maltose metabolic process	-	GO:0009941//chloroplast envelope;GO:0005634//nucleus
154	BraA04002539	BraA04002539	109 kDa	100%	15%	48	12	18	0.013%	98.71	gi|674914090|emb|CDY19162.1|	BnaA04g19020D [Brassica napus]	93.37	0	sp|O48844|PSD1A_ARATH	26S proteasome non-ATPase regulatory subunit 1 homolog A OS=Arabidopsis thaliana GN=RPN2A PE=1 SV=1	98.61	0	M4DZ63	M4DZ63_BRARP Uncharacterized protein OS=Brassica rapa subsp. pekinensis GN=BRA021810 PE=4 SV=1	K03032|1|0.0|1824|brp:103865226|26S proteasome regulatory subunit N2	GO:0043161//proteasomal ubiquitin-dependent protein catabolic process;GO:0010332//response to gamma radiation;GO:0051788//response to misfolded protein;GO:0006302//double-strand break repair;GO:0007010//cytoskeleton organization;GO:0080129//proteasome core complex assembly;GO:0006635//fatty acid beta-oxidation;GO:0042176//regulation of protein catabolic process;GO:0006094//gluconeogenesis;GO:0009…	GO:0030234//enzyme regulator activity	GO:0005829//cytosol;GO:0008540//proteasome regulatory particle, base subcomplex;GO:0009507//chloroplast;GO:0005634//nucleus;GO:0005886//plasma membrane
155	BraA06000723	BraA06000723	48 kDa	100%	35%	292	12	48	0.082%	79.78	gi|674894126|emb|CDY38701.1|	BnaC01g27960D [Brassica napus] >gi|674933472|emb|CDX99946.1| BnaC09g27590D [Brassica napus] >gi|674934954|emb|CDX98579.1| BnaC05g37960D [Brassica napus]	76.21	0	sp|Q9MS49|ATPB_BRANA	ATP synthase subunit beta, chloroplastic OS=Brassica napus GN=atpB PE=3 SV=1	66.84	0	S8D4F2	S8D4F2_9LAMI Uncharacterized protein (Fragment) OS=Genlisea aurea GN=M569_00480 PE=3 SV=1	K02112|1|0.0|713|aly:ARALYDRAFT_893992|F-type H+-transporting ATPase subunit beta [EC:3.6.3.14]	GO:0046034//ATP metabolic process;GO:0034220//ion transmembrane transport;GO:0015992//proton transport	GO:0015078//hydrogen ion transmembrane transporter activity;GO:0042625//ATPase activity, coupled to transmembrane movement of ions;GO:0000166//nucleotide binding	GO:0033178//proton-transporting two-sector ATPase complex, catalytic domain
156	BraA04001019	BraA04001019	80 kDa	100%	24%	58	12	24	0.016%	99.09	gi|923603694|ref|XP_013741954.1|	PREDICTED: NADH dehydrogenase [ubiquinone] iron-sulfur protein 1, mitochondrial-like [Brassica napus]	93.97	0	sp|Q9FGI6|NDUS1_ARATH	NADH dehydrogenase [ubiquinone] iron-sulfur protein 1, mitochondrial OS=Arabidopsis thaliana GN=EMB1467 PE=1 SV=2	98.12	0	M4EH59	M4EH59_BRARP Uncharacterized protein OS=Brassica rapa subsp. pekinensis GN=BRA028124 PE=4 SV=1	K03934|1|0.0|1457|brp:103863727|NADH dehydrogenase (ubiquinone) Fe-S protein 1 [EC:1.6.5.3 1.6.99.3]	GO:0006979//response to oxidative stress;GO:0006511//ubiquitin-dependent protein catabolic process;GO:0051788//response to misfolded protein;GO:0080129//proteasome core complex assembly;GO:0042773//ATP synthesis coupled electron transport;GO:0009630//gravitropism;GO:0009853//photorespiration;GO:0009793//embryo development ending in seed dormancy	GO:0051536//iron-sulfur cluster binding;GO:0008137//NADH dehydrogenase (ubiquinone) activity;GO:0009055//electron carrier activity	GO:0005747//mitochondrial respiratory chain complex I;GO:0009507//chloroplast
157	BraA09004592	BraA09004592	52 kDa	100%	34%	57	12	27	0.016%	100	gi|685355897|ref|XP_009112910.1|	PREDICTED: monodehydroascorbate reductase, chloroplastic isoform X2 [Brassica rapa]	95.06	0	sp|P92947|MDAR_ARATH	Monodehydroascorbate reductase, chloroplastic/mitochondrial OS=Arabidopsis thaliana GN=MDAR5 PE=1 SV=3	100	0	M4EFV7	M4EFV7_BRARP Uncharacterized protein OS=Brassica rapa subsp. pekinensis GN=BRA027670 PE=4 SV=1	K08232|1|0.0|905|brp:103838242|monodehydroascorbate reductase (NADH) [EC:1.6.5.4]	GO:0042744//hydrogen peroxide catabolic process;GO:0055114//oxidation-reduction process;GO:0009409//response to cold;GO:0046686//response to cadmium ion	GO:0009055//electron carrier activity;GO:0016491//oxidoreductase activity;GO:0005524//ATP binding;GO:0050660//flavin adenine dinucleotide binding	GO:0005829//cytosol;GO:0005739//mitochondrion;GO:0009570//chloroplast stroma;GO:0010319//stromule
158	BraA05003379	BraA05003379	64 kDa	100%	23%	92	12	28	0.026%	99.83	gi|923528384|ref|XP_013689751.1|	PREDICTED: pectinesterase/pectinesterase inhibitor 3 [Brassica napus] >gi|674935720|emb|CDX97564.1| BnaA05g25150D [Brassica napus]	92.26	0	sp|O49006|PME3_ARATH	Pectinesterase/pectinesterase inhibitor 3 OS=Arabidopsis thaliana GN=PME3 PE=1 SV=2	99.83	0	M4EEY8	M4EEY8_BRARP Pectinesterase OS=Brassica rapa subsp. pekinensis GN=BRA027350 PE=3 SV=1	K01051|1|0.0|1127|brp:103870041|pectinesterase [EC:3.1.1.11]	GO:0009684//indoleacetic acid biosynthetic process;GO:0042545//cell wall modification;GO:0006546//glycine catabolic process;GO:0043086//negative regulation of catalytic activity;GO:0006569//tryptophan catabolic process;GO:0009624//response to nematode	GO:0045330//aspartyl esterase activity;GO:0030599//pectinesterase activity;GO:0004857//enzyme inhibitor activity	GO:0009505//plant-type cell wall;GO:0005737//cytoplasm;GO:0005886//plasma membrane;GO:0048046//apoplast
159	BraA08004468	BraA08004468	82 kDa	100%	18%	32	12	18	0.0090%	100	gi|674943197|emb|CDX90246.1|	BnaA08g17380D [Brassica napus]	94.74	0	sp|A9LIW2|CSC1L_BRAJU	CSC1-like protein ERD4 OS=Brassica juncea GN=ERD4 PE=3 SV=2	100	0	M4D2S2	M4D2S2_BRARP Uncharacterized protein OS=Brassica rapa subsp. pekinensis GN=BRA010775 PE=4 SV=1	K15601|1|4e-93|343|jcu:105650086|lysine-specific demethylase 3 [EC:1.14.11.-]!K03021|2|9e-08|59.7|ota:Ot01g06000|DNA-directed RNA polymerase III subunit RPC2 [EC:2.7.7.6]	-	-	GO:0005576//extracellular region;GO:0005774//vacuolar membrane;GO:0009506//plasmodesma;GO:0009941//chloroplast envelope;GO:0005886//plasma membrane
160	BraA08004173	BraA08004173	72 kDa	100%	28%	47	12	24	0.013%	97.79	gi|674943348|emb|CDX90397.1|	BnaA08g15870D [Brassica napus]	88.86	0	sp|Q8GUM2|HSP7I_ARATH	Heat shock 70 kDa protein 9, mitochondrial OS=Arabidopsis thaliana GN=HSP70-9 PE=1 SV=1	97.19	0	M4D2C0	M4D2C0_BRARP Uncharacterized protein OS=Brassica rapa subsp. pekinensis GN=BRA010620 PE=3 SV=1	K04043|1|0.0|1266|brp:103835057|molecular chaperone DnaK	GO:0006457//protein folding;GO:0009651//response to salt stress;GO:0009165//nucleotide biosynthetic process;GO:0019243//methylglyoxal catabolic process to D-lactate;GO:0009408//response to heat;GO:0006096//glycolysis;GO:0006094//gluconeogenesis;GO:0046686//response to cadmium ion	GO:0008270//zinc ion binding;GO:0005524//ATP binding;GO:0051082//unfolded protein binding	GO:0005829//cytosol;GO:0005618//cell wall;GO:0005774//vacuolar membrane;GO:0005759//mitochondrial matrix;GO:0005794//Golgi apparatus
161	BraA05004215	BraA05004215	50 kDa	100%	32%	71	12	24	0.020%	98.65	gi|674864868|emb|CDY67944.1|	BnaAnng25620D [Brassica napus]	92.55	0	sp|P57751|UGPA1_ARATH	UTP--glucose-1-phosphate uridylyltransferase 1 OS=Arabidopsis thaliana GN=UGP1 PE=2 SV=1	94.03	0	V4M4B2	V4M4B2_EUTSA Uncharacterized protein OS=Eutrema salsugineum GN=EUTSA_v10020665mg PE=4 SV=1	K00963|1|0.0|860|brp:103855145|UTP--glucose-1-phosphate uridylyltransferase [EC:2.7.7.9]	GO:0052543//callose deposition in cell wall;GO:0010264//myo-inositol hexakisphosphate biosynthetic process;GO:0009651//response to salt stress;GO:0005985//sucrose metabolic process;GO:0000023//maltose metabolic process;GO:0009555//pollen development;GO:0019252//starch biosynthetic process;GO:0046686//response to cadmium ion;GO:0016036//cellular response to phosphate starvation;GO:0043085//positiv…	GO:0003983//UTP:glucose-1-phosphate uridylyltransferase activity	GO:0005829//cytosol;GO:0090406//pollen tube;GO:0005886//plasma membrane
162	BraA04001098	BraA04001098 >BraA01002123	29 kDa	100%	50%	60	12	22	0.017%	100	gi|685298016|ref|XP_009139790.1|	PREDICTED: 14-3-3-like protein GF14 psi [Brassica rapa]	94.88	2e-179	sp|P42644|14333_ARATH	14-3-3-like protein GF14 psi OS=Arabidopsis thaliana GN=GRF3 PE=1 SV=2	100	0	M4EHC2	M4EHC2_BRARP Uncharacterized protein OS=Brassica rapa subsp. pekinensis GN=BRA028187 PE=3 SV=1	K06630|1|4e-148|523|brp:103863788|14-3-3 protein epsilon	GO:0048364//root development;GO:0048366//leaf development;GO:0009407//toxin catabolic process;GO:0061062//regulation of nematode larval development;GO:0009624//response to nematode	GO:0045309//protein phosphorylated amino acid binding;GO:0005524//ATP binding;GO:0016818//hydrolase activity, acting on acid anhydrides, in phosphorus-containing anhydrides;GO:0019904//protein domain specific binding	GO:0005829//cytosol;GO:0005618//cell wall;GO:0005739//mitochondrion;GO:0009506//plasmodesma;GO:0009507//chloroplast;GO:0005773//vacuole;GO:0005794//Golgi apparatus;GO:0005634//nucleus;GO:0005886//plasma membrane
163	BraA04000800	BraA04000800	55 kDa	100%	32%	125	12	29	0.035%	100	gi|685297672|ref|XP_009139623.1|	PREDICTED: 3-isopropylmalate dehydratase large subunit-like isoform X1 [Brassica rapa]	93.14	0	sp|Q94AR8|LEUC_ARATH	3-isopropylmalate dehydratase large subunit, chloroplastic OS=Arabidopsis thaliana GN=IIL1 PE=1 SV=1	100	0	M4EV75	M4EV75_BRARP Uncharacterized protein OS=Brassica rapa subsp. pekinensis GN=BRA032708 PE=4 SV=1	K01703|1|0.0|1063|brp:103863631|3-isopropylmalate/(R)-2-methylmalate dehydratase large subunit [EC:4.2.1.33 4.2.1.35]	GO:0009651//response to salt stress;GO:0008652//cellular amino acid biosynthetic process;GO:0000023//maltose metabolic process;GO:0019252//starch biosynthetic process;GO:0006096//glycolysis;GO:0006094//gluconeogenesis;GO:0046686//response to cadmium ion;GO:0019761//glucosinolate biosynthetic process	GO:0051539//4 iron, 4 sulfur cluster binding;GO:0050486//intramolecular transferase activity, transferring hydroxy groups;GO:0016836//hydro-lyase activity	GO:0009570//chloroplast stroma
164	BraA09005113	BraA09005113	48 kDa	100%	35%	69	12	21	0.019%	100	gi|685381261|ref|XP_009123219.1|	PREDICTED: myrosinase-like [Brassica rapa] >gi|685381265|ref|XP_009123220.1| PREDICTED: myrosinase-like [Brassica rapa]	83.33	0	sp|Q00326|MYRO_BRANA	Myrosinase OS=Brassica napus PE=2 SV=1	100	0	M4FFF1	M4FFF1_BRARP Uncharacterized protein OS=Brassica rapa subsp. pekinensis GN=BRA039825 PE=3 SV=1	K01237|1|0.0|761|brp:103847977|myrosinase [EC:3.2.1.147]	-	-
165	BraA06003212	BraA06003212	51 kDa	100%	30%	27	12	18	0.0076%	100	gi|685294767|ref|XP_009138267.1|	PREDICTED: V-type proton ATPase subunit H [Brassica rapa]	92.04	0	sp|Q9LX65|VATH_ARATH	V-type proton ATPase subunit H OS=Arabidopsis thaliana GN=VHA-H PE=1 SV=1	95.55	0	M4DMA0	M4DMA0_BRARP Uncharacterized protein OS=Brassica rapa subsp. pekinensis GN=BRA017632 PE=4 SV=1	K02144|1|0.0|897|brp:103862324|V-type H+-transporting ATPase subunit H	GO:0006623//protein targeting to vacuole;GO:0006816//calcium ion transport;GO:0009651//response to salt stress;GO:0015991//ATP hydrolysis coupled proton transport;GO:0000902//cell morphogenesis;GO:0007033//vacuole organization;GO:0007030//Golgi organization;GO:0048193//Golgi vesicle transport;GO:0006486//protein glycosylation;GO:0016049//cell growth	GO:0046961//proton-transporting ATPase activity, rotational mechanism	GO:0000325//plant-type vacuole;GO:0009507//chloroplast;GO:0005794//Golgi apparatus;GO:0000221//vacuolar proton-transporting V-type ATPase, V1 domain;GO:0005886//plasma membrane;GO:0005634//nucleus
166	BraA05004338	BraA05004338	45 kDa	100%	46%	72	12	30	0.020%	96.1	gi|727653866|ref|XP_010497600.1|	PREDICTED: peptidyl-prolyl cis-trans isomerase CYP38, chloroplastic-like [Camelina sativa]	86.19	0	sp|Q9SSA5|CYP38_ARATH	Peptidyl-prolyl cis-trans isomerase CYP38, chloroplastic OS=Arabidopsis thaliana GN=CYP38 PE=1 SV=1	95.62	0	M4FDE4	M4FDE4_BRARP Uncharacterized protein OS=Brassica rapa subsp. pekinensis GN=BRA039115 PE=4 SV=1	-	GO:0009697//salicylic acid biosynthetic process;GO:0016117//carotenoid biosynthetic process;GO:0010363//regulation of plant-type hypersensitive response;GO:0010200//response to chitin;GO:0031348//negative regulation of defense response;GO:0050832//defense response to fungus;GO:0006098//pentose-phosphate shunt;GO:0000413//protein peptidyl-prolyl isomerization;GO:0009867//jasmonic acid mediated sig…	GO:0003755//peptidyl-prolyl cis-trans isomerase activity	GO:0009570//chloroplast stroma;GO:0009543//chloroplast thylakoid lumen;GO:0009535//chloroplast thylakoid membrane
167	BraA02001525	BraA02001525	64 kDa	100%	30%	56	12	21	0.016%	100	gi|685272284|ref|XP_009127206.1|	PREDICTED: plastidial pyruvate kinase 2 [Brassica rapa] >gi|685383842|ref|XP_009124171.1| PREDICTED: plastidial pyruvate kinase 2 [Brassica rapa] >gi|923527536|ref|XP_013687799.1| PREDICTED: plastidial pyruvate kinase 2 [Brassica napus] >gi|674873043|emb|CDY60911.1| BnaCnng37100D [Brassica napus]	95.86	0	sp|Q9FLW9|PKP2_ARATH	Plastidial pyruvate kinase 2 OS=Arabidopsis thaliana GN=PKP2 PE=1 SV=1	95.71	0	M4FIK4	M4FIK4_BRARP Pyruvate kinase OS=Brassica rapa subsp. pekinensis GN=BRA040933 PE=3 SV=1	K00873|1|0.0|1203|brp:103849110|pyruvate kinase [EC:2.7.1.40]	GO:0006633//fatty acid biosynthetic process;GO:0010431//seed maturation;GO:0006096//glycolysis;GO:0016310//phosphorylation;GO:0046686//response to cadmium ion	GO:0030955//potassium ion binding;GO:0004743//pyruvate kinase activity;GO:0000287//magnesium ion binding	GO:0005829//cytosol;GO:0005739//mitochondrion;GO:0009570//chloroplast stroma
168	BraA03005193	BraA03005193	41 kDa	100%	34%	97	11	30	0.027%	100	gi|685290885|ref|XP_009136394.1|	PREDICTED: calcium sensing receptor, chloroplastic [Brassica rapa]	90.41	0	sp|Q9FN48|CAS_ARATH	Calcium sensing receptor, chloroplastic OS=Arabidopsis thaliana GN=CAS PE=1 SV=1	100	0	M4D953	M4D953_BRARP Uncharacterized protein OS=Brassica rapa subsp. pekinensis GN=BRA013013 PE=4 SV=1	-	GO:0071277//cellular response to calcium ion;GO:0006098//pentose-phosphate shunt;GO:0010218//response to far red light;GO:0090333//regulation of stomatal closure;GO:0006636//unsaturated fatty acid biosynthetic process;GO:0043085//positive regulation of catalytic activity;GO:0019252//starch biosynthetic process;GO:0010114//response to red light;GO:0010207//photosystem II assembly;GO:0019288//isope…	-	GO:0009535//chloroplast thylakoid membrane;GO:0005739//mitochondrion
169	BraA03003193	BraA03003193	59 kDa	100%	23%	38	11	20	0.011%	100	gi|674959497|emb|CDX74202.1|	BnaA03g28450D [Brassica napus]	95.97	0	sp|Q94K05|TCPQ_ARATH	T-complex protein 1 subunit theta OS=Arabidopsis thaliana GN=CCT8 PE=1 SV=1	100	0	M4CA65	M4CA65_BRARP Uncharacterized protein OS=Brassica rapa subsp. pekinensis GN=BRA001094 PE=3 SV=1	K09500|1|0.0|1075|brp:103859020|T-complex protein 1 subunit theta	GO:0000085//G2 phase of mitotic cell cycle;GO:0007010//cytoskeleton organization;GO:0006094//gluconeogenesis;GO:0006457//protein folding;GO:0009220//pyrimidine ribonucleotide biosynthetic process;GO:0001510//RNA methylation;GO:0010498//proteasomal protein catabolic process;GO:0010388//cullin deneddylation;GO:0009640//photomorphogenesis;GO:0009909//regulation of flower development;GO:0034968//hist…	GO:0051082//unfolded protein binding;GO:0005524//ATP binding	GO:0016020//membrane;GO:0005829//cytosol;GO:0009506//plasmodesma
170	BraA09001580	BraA09001580	49 kDa	100%	32%	58	11	21	0.016%	100	gi|685351672|ref|XP_009111250.1|	PREDICTED: elongation factor Tu, mitochondrial [Brassica rapa]	94.07	0	sp|Q9ZT91|EFTM_ARATH	Elongation factor Tu, mitochondrial OS=Arabidopsis thaliana GN=TUFA PE=1 SV=1	100	0	M4F578	M4F578_BRARP Elongation factor Tu OS=Brassica rapa subsp. pekinensis GN=BRA036234 PE=3 SV=1	K02358|1|0.0|834|brp:103836708|elongation factor Tu	GO:0009220//pyrimidine ribonucleotide biosynthetic process;GO:0006414//translational elongation;GO:0006184//GTP catabolic process;GO:0046686//response to cadmium ion	GO:0016779//nucleotidyltransferase activity;GO:0003746//translation elongation factor activity;GO:0008270//zinc ion binding;GO:0050897//cobalt ion binding;GO:0005524//ATP binding;GO:0003924//GTPase activity;GO:0005525//GTP binding	GO:0005829//cytosol;GO:0005618//cell wall;GO:0005739//mitochondrion
171	BraA05003053	BraA05003053	28 kDa	100%	42%	76	11	23	0.021%	100	gi|685359303|ref|XP_009114246.1|	PREDICTED: 60S ribosomal protein L7-2-like [Brassica rapa]	95.87	3e-170	sp|P60040|RL72_ARATH	60S ribosomal protein L7-2 OS=Arabidopsis thaliana GN=RPL7B PE=1 SV=1	100	2e-175	M4DLT0	M4DLT0_BRARP Uncharacterized protein OS=Brassica rapa subsp. pekinensis GN=BRA017461 PE=3 SV=1	K02937|1|3e-113|407|brp:103839500|large subunit ribosomal protein L7e	GO:0001510//RNA methylation;GO:0006412//translation	GO:0003735//structural constituent of ribosome	GO:0005618//cell wall;GO:0005730//nucleolus;GO:0009506//plasmodesma;GO:0005774//vacuolar membrane;GO:0009507//chloroplast;GO:0022625//cytosolic large ribosomal subunit;GO:0005794//Golgi apparatus;GO:0005886//plasma membrane
172	BraA03002098	BraA03002098	94 kDa	100%	19%	22	11	14	0.0062%	100	gi|674925588|emb|CDY07657.1|	BnaA03g18540D [Brassica napus]	74.29	0	sp|O80950|JAL22_ARATH	Jacalin-related lectin 22 OS=Arabidopsis thaliana GN=JAL22 PE=1 SV=1	99.78	0	M4C7F1	M4C7F1_BRARP Uncharacterized protein OS=Brassica rapa subsp. pekinensis GN=BRA000129 PE=4 SV=1	K04730|1|2e-11|72.0|mtr:MTR_5g047070|interleukin-1 receptor-associated kinase 1 [EC:2.7.11.1]	-	GO:0030246//carbohydrate binding	GO:0009506//plasmodesma;GO:0005773//vacuole
173	BraA06001642	BraA06001642	39 kDa	100%	29%	110	11	23	0.031%	100	gi|685318817|ref|XP_009149762.1|	PREDICTED: peroxidase 34-like [Brassica rapa] >gi|923644600|ref|XP_013642419.1| PREDICTED: peroxidase 34-like [Brassica napus] >gi|674925160|emb|CDY08111.1| BnaA06g16150D [Brassica napus]	89.77	0	sp|Q9SMU8|PER34_ARATH	Peroxidase 34 OS=Arabidopsis thaliana GN=PER34 PE=1 SV=1	100	0	M4DNB9	M4DNB9_BRARP Uncharacterized protein OS=Brassica rapa subsp. pekinensis GN=BRA018006 PE=3 SV=1	K00430|1|0.0|701|brp:103873086|peroxidase [EC:1.11.1.7]	GO:0006979//response to oxidative stress;GO:0055114//oxidation-reduction process;GO:0042742//defense response to bacterium;GO:0009416//response to light stimulus;GO:0072593//reactive oxygen species metabolic process;GO:0009826//unidimensional cell growth;GO:0050832//defense response to fungus;GO:0052033//pathogen-associated molecular pattern dependent induction by symbiont of host innate immune r…	GO:0046872//metal ion binding;GO:0004601//peroxidase activity;GO:0020037//heme binding	GO:0005829//cytosol;GO:0009505//plant-type cell wall;GO:0005774//vacuolar membrane;GO:0005794//Golgi apparatus;GO:0048046//apoplast
174	BraA06001153	BraA06001153	44 kDa	100%	28%	106	11	28	0.030%	82.1	gi|923728066|ref|XP_013667129.1|	PREDICTED: 60S ribosomal protein L3-1-like isoform X1 [Brassica napus]	76.94	0	sp|P17094|RL31_ARATH	60S ribosomal protein L3-1 OS=Arabidopsis thaliana GN=ARP1 PE=1 SV=5	81.84	0	M4F2J9	M4F2J9_BRARP Uncharacterized protein OS=Brassica rapa subsp. pekinensis GN=BRA035298 PE=3 SV=1	K02925|1|2e-174|612|brp:103848547|large subunit ribosomal protein L3e	GO:0010103//stomatal complex morphogenesis;GO:0009793//embryo development ending in seed dormancy;GO:0019252//starch biosynthetic process;GO:0006412//translation;GO:0001510//RNA methylation;GO:0000023//maltose metabolic process;GO:0019761//glucosinolate biosynthetic process	GO:0004721//phosphoprotein phosphatase activity;GO:0004672//protein kinase activity;GO:0003735//structural constituent of ribosome	GO:0005774//vacuolar membrane;GO:0009507//chloroplast;GO:0005618//cell wall;GO:0005794//Golgi apparatus;GO:0022625//cytosolic large ribosomal subunit;GO:0005730//nucleolus;GO:0009506//plasmodesma;GO:0005886//plasma membrane
175	BraA03002757	BraA03002757	30 kDa	100%	59%	300	11	35	0.084%	100	gi|685286527|ref|XP_009134190.1|	PREDICTED: chlorophyll a-b binding protein CP26, chloroplastic [Brassica rapa]	95.71	4e-172	sp|Q9XF89|CB5_ARATH	Chlorophyll a-b binding protein CP26, chloroplastic OS=Arabidopsis thaliana GN=LHCB5 PE=1 SV=1	100	0	M4C930	M4C930_BRARP Uncharacterized protein OS=Brassica rapa subsp. pekinensis GN=BRA000708 PE=3 SV=1	K08916|1|7e-134|476|brp:103858561|light-harvesting complex II chlorophyll a/b binding protein 5	GO:0009744//response to sucrose stimulus;GO:0010114//response to red light;GO:0010196//nonphotochemical quenching;GO:0006364//rRNA processing;GO:0009637//response to blue light;GO:0010155//regulation of proton transport;GO:0010218//response to far red light;GO:0009765//photosynthesis, light harvesting;GO:0009644//response to high light intensity;GO:0019344//cysteine biosynthetic process	GO:0016168//chlorophyll binding	GO:0009517//PSII associated light-harvesting complex II;GO:0009783//photosystem II antenna complex;GO:0009533//chloroplast stromal thylakoid;GO:0010287//plastoglobule
176	BraA06001457	BraA06001457	95 kDa	100%	20%	30	11	16	0.0084%	100	gi|685319389|ref|XP_009149946.1|	PREDICTED: alpha-glucan phosphorylase 2, cytosolic [Brassica rapa] >gi|685319392|ref|XP_009149947.1| PREDICTED: alpha-glucan phosphorylase 2, cytosolic [Brassica rapa]	95.12	0	sp|Q9SD76|PHS2_ARATH	Alpha-glucan phosphorylase 2, cytosolic OS=Arabidopsis thaliana GN=PHS2 PE=1 SV=1	100	0	M4DNU2	M4DNU2_BRARP Phosphorylase OS=Brassica rapa subsp. pekinensis GN=BRA018180 PE=3 SV=1	K00688|1|0.0|1722|brp:103873279|starch phosphorylase [EC:2.4.1.1]	GO:0009414//response to water deprivation;GO:0046686//response to cadmium ion;GO:0019252//starch biosynthetic process	GO:0004645//phosphorylase activity;GO:0030170//pyridoxal phosphate binding	GO:0009507//chloroplast;GO:0005829//cytosol
177	BraA04000572	BraA04000572	45 kDa	100%	28%	187	11	31	0.052%	100	gi|923605547|ref|XP_013742547.1|	PREDICTED: fructose-1,6-bisphosphatase, chloroplastic [Brassica napus] >gi|674957418|emb|CDX76171.1| BnaA04g04350D [Brassica napus]	98.79	0	sp|Q07204|F16P1_BRANA	Fructose-1,6-bisphosphatase, chloroplastic OS=Brassica napus GN=FBP PE=2 SV=1	99.76	0	M4DEC0	M4DEC0_BRARP Uncharacterized protein OS=Brassica rapa subsp. pekinensis GN=BRA014841 PE=3 SV=1	K03841|1|0.0|765|brp:103863263|fructose-1,6-bisphosphatase I [EC:3.1.3.11]	GO:0006098//pentose-phosphate shunt;GO:0010218//response to far red light;GO:0016117//carotenoid biosynthetic process;GO:0035304//regulation of protein dephosphorylation;GO:0043085//positive regulation of catalytic activity;GO:0019252//starch biosynthetic process;GO:0010114//response to red light;GO:0030003//cellular cation homeostasis;GO:0010207//photosystem II assembly;GO:0009902//chloroplast r…	GO:0042132//fructose 1,6-bisphosphate 1-phosphatase activity;GO:0000287//magnesium ion binding	GO:0048046//apoplast;GO:0010319//stromule;GO:0009570//chloroplast stroma
178	BraA08002622	BraA08002622	102 kDa	100%	16%	24	11	13	0.0067%	97.21	gi|685340757|ref|XP_009107153.1|	PREDICTED: myrosinase-binding protein-like At1g52030 [Brassica rapa]	82.35	3e-162	sp|Q9M5W9|JAL6L_ARATH	Myrosinase-binding protein 2 OS=Arabidopsis thaliana GN=MBP2 PE=2 SV=1	77.14	0	M4DCU0	M4DCU0_BRARP Uncharacterized protein OS=Brassica rapa subsp. pekinensis GN=BRA014307 PE=4 SV=1	K15450|1|2e-15|85.5|sot:102599033|tRNA wybutosine-synthesizing protein 3 [EC:2.1.1.282]	GO:0009611//response to wounding;GO:0006952//defense response;GO:0019762//glucosinolate catabolic process;GO:0007155//cell adhesion;GO:0080028//nitrile biosynthetic process;GO:0009908//flower development	GO:0030246//carbohydrate binding	GO:0005737//cytoplasm;GO:0009506//plasmodesma
179	BraA02000268	BraA02000268	41 kDa	100%	35%	65	11	18	0.018%	100	gi|685269459|ref|XP_009125721.1|	PREDICTED: porphobilinogen deaminase, chloroplastic-like [Brassica rapa]	90.08	0	sp|Q43316|HEM3_ARATH	Porphobilinogen deaminase, chloroplastic OS=Arabidopsis thaliana GN=HEMC PE=1 SV=1	100	0	M4EIQ1	M4EIQ1_BRARP Uncharacterized protein OS=Brassica rapa subsp. pekinensis GN=BRA028666 PE=3 SV=1	K01749|1|0.0|776|brp:103850687|hydroxymethylbilane synthase [EC:2.5.1.61]	GO:0019684//photosynthesis, light reaction;GO:0006098//pentose-phosphate shunt;GO:0009697//salicylic acid biosynthetic process;GO:0006744//ubiquinone biosynthetic process;GO:0019288//isopentenyl diphosphate biosynthetic process, mevalonate-independent pathway;GO:0042742//defense response to bacterium;GO:0015995//chlorophyll biosynthetic process;GO:0018160//peptidyl-pyrromethane cofactor linkage;G…	GO:0004418//hydroxymethylbilane synthase activity	GO:0009941//chloroplast envelope;GO:0048046//apoplast;GO:0009570//chloroplast stroma
180	BraA06004791	BraA06004791	29 kDa	100%	55%	28	11	15	0.0078%	100	gi|685321449|ref|XP_009150694.1|	PREDICTED: mitochondrial outer membrane protein porin 2 [Brassica rapa] >gi|685321452|ref|XP_009150695.1| PREDICTED: mitochondrial outer membrane protein porin 2 [Brassica rapa]	90.94	0	sp|Q9FJX3|VDAC2_ARATH	Mitochondrial outer membrane protein porin 2 OS=Arabidopsis thaliana GN=VDAC2 PE=1 SV=1	100	0	M4E6P0	M4E6P0_BRARP Uncharacterized protein OS=Brassica rapa subsp. pekinensis GN=BRA024444 PE=4 SV=1	K15040|1|1e-148|525|brp:103874042|voltage-dependent anion channel protein 2	GO:0055085//transmembrane transport;GO:0044070//regulation of anion transport;GO:0009617//response to bacterium;GO:0009060//aerobic respiration;GO:0006096//glycolysis;GO:0046686//response to cadmium ion	GO:0008308//voltage-gated anion channel activity	GO:0005618//cell wall;GO:0009941//chloroplast envelope;GO:0005741//mitochondrial outer membrane;GO:0005774//vacuolar membrane
181	BraA03004592	BraA03004592	58 kDa	100%	36%	54	11	18	0.015%	94.48	gi|685289880|ref|XP_009135882.1|	PREDICTED: chaperonin CPN60, mitochondrial [Brassica rapa]	90.39	0	sp|P29197|CH60A_ARATH	Chaperonin CPN60, mitochondrial OS=Arabidopsis thaliana GN=CPN60 PE=1 SV=2	94.48	0	M4CCK4	M4CCK4_BRARP Uncharacterized protein OS=Brassica rapa subsp. pekinensis GN=BRA001934 PE=3 SV=1	K04077|1|0.0|1043|brp:103860022|chaperonin GroEL	GO:0042026//protein refolding;GO:0034976//response to endoplasmic reticulum stress;GO:0006626//protein targeting to mitochondrion;GO:0009408//response to heat;GO:0051131//chaperone-mediated protein complex assembly;GO:0046686//response to cadmium ion;GO:0009644//response to high light intensity;GO:0042542//response to hydrogen peroxide	GO:0005507//copper ion binding;GO:0005524//ATP binding;GO:0051082//unfolded protein binding	GO:0005774//vacuolar membrane;GO:0005759//mitochondrial matrix;GO:0022626//cytosolic ribosome;GO:0005794//Golgi apparatus
182	BraA06005854	BraA06005854	52 kDa	100%	25%	19	11	15	0.0053%	100	gi|685325672|ref|XP_009101319.1|	PREDICTED: dolichyl-diphosphooligosaccharide--protein glycosyltransferase subunit 1B [Brassica rapa] >gi|685325674|ref|XP_009101321.1| PREDICTED: dolichyl-diphosphooligosaccharide--protein glycosyltransferase subunit 1B [Brassica rapa] >gi|923526580|ref|XP_013684754.1| PREDICTED: dolichyl-diphosphooligosaccharide--protein glycosyltransferase subunit 1B-like [Brassica napus]	90.09	0	sp|Q9ZUA0|OST1B_ARATH	Dolichyl-diphosphooligosaccharide--protein glycosyltransferase subunit 1B OS=Arabidopsis thaliana GN=OST1B PE=1 SV=1	100	0	M4E7V5	M4E7V5_BRARP Uncharacterized protein OS=Brassica rapa subsp. pekinensis GN=BRA024861 PE=4 SV=1	K12666|1|0.0|918|brp:103827559|oligosaccharyltransferase complex subunit alpha (ribophorin I)	GO:0006486//protein glycosylation	GO:0004579//dolichyl-diphosphooligosaccharide-protein glycotransferase activity	GO:0009505//plant-type cell wall;GO:0005886//plasma membrane;GO:0005774//vacuolar membrane;GO:0016021//integral to membrane;GO:0005783//endoplasmic reticulum
183	BraA03000037	BraA03000037	33 kDa	100%	30%	105	11	28	0.029%	100	gi|923538539|ref|XP_013723504.1|	PREDICTED: pyridoxal 5'-phosphate synthase subunit PDX1.3-like [Brassica napus]	97.73	0	sp|Q8L940|PDX13_ARATH	Pyridoxal 5'-phosphate synthase subunit PDX1.3 OS=Arabidopsis thaliana GN=PDX13 PE=1 SV=2	100	0	M4CN99	M4CN99_BRARP Uncharacterized protein OS=Brassica rapa subsp. pekinensis GN=BRA005687 PE=3 SV=1	K06215|1|1e-170|598|brp:103855422|pyridoxal 5'-phosphate synthase pdxS subunit [EC:4.3.3.6]	GO:0042823//pyridoxal phosphate biosynthetic process;GO:0010224//response to UV-B;GO:0015994//chlorophyll metabolic process;GO:0010335//response to non-ionic osmotic stress;GO:0006098//pentose-phosphate shunt;GO:0008615//pyridoxine biosynthetic process;GO:0042538//hyperosmotic salinity response;GO:0006520//cellular amino acid metabolic process;GO:0006982//response to lipid hydroperoxide;GO:000002…	GO:0046982//protein heterodimerization activity;GO:0042803//protein homodimerization activity;GO:0003824//catalytic activity	GO:0005829//cytosol;GO:0012505//endomembrane system;GO:0009507//chloroplast;GO:0005886//plasma membrane
184	BraA04000547	BraA04000547	149 kDa	100%	8.8%	18	11	12	0.0050%	99.91	gi|685296825|ref|XP_009139240.1|	PREDICTED: beta-galactosidase [Brassica rapa]	61.08	1e-58	sp|Q9M2U4|SRS6_ARATH	Protein SHI RELATED SEQUENCE 6 OS=Arabidopsis thaliana GN=SRS6 PE=1 SV=1	99.91	0	M4DE95	M4DE95_BRARP Uncharacterized protein OS=Brassica rapa subsp. pekinensis GN=BRA014816 PE=4 SV=1	K01190|1|0.0|2277|brp:103863233|beta-galactosidase [EC:3.2.1.23]	GO:0005975//carbohydrate metabolic process	GO:0030246//carbohydrate binding;GO:0004565//beta-galactosidase activity;GO:0043169//cation binding	GO:0005829//cytosol;GO:0009341//beta-galactosidase complex;GO:0009507//chloroplast
185	BraA08005450	BraA08005450	157 kDa	100%	9.2%	26	11	14	0.0073%	100	gi|685307403|ref|XP_009144413.1|	PREDICTED: alpha-glucan water dikinase 1, chloroplastic [Brassica rapa]	89.54	0	sp|Q9SAC6|GWD1_ARATH	Alpha-glucan water dikinase 1, chloroplastic OS=Arabidopsis thaliana GN=GWD1 PE=1 SV=2	100	0	M4DPI2	M4DPI2_BRARP Uncharacterized protein OS=Brassica rapa subsp. pekinensis GN=BRA018423 PE=4 SV=1	K08244|1|0.0|2673|brp:103868074|alpha-glucan, water dikinase [EC:2.7.9.4]	GO:0009610//response to symbiotic fungus;GO:0005983//starch catabolic process;GO:0007623//circadian rhythm;GO:0009631//cold acclimation;GO:0019252//starch biosynthetic process;GO:0016310//phosphorylation	GO:0005524//ATP binding;GO:0050521//alpha-glucan, water dikinase activity;GO:0005515//protein binding	GO:0005739//mitochondrion;GO:0009941//chloroplast envelope;GO:0009570//chloroplast stroma
186	BraA04001084	BraA04001084	20 kDa	100%	55%	610	11	30	0.17%	100	gi|685297993|ref|XP_009139778.1|	PREDICTED: ribulose bisphosphate carboxylase small chain F1, chloroplastic isoform X1 [Brassica rapa] >gi|922473901|ref|XP_013635883.1| PREDICTED: ribulose bisphosphate carboxylase small chain F1, chloroplastic isoform X1 [Brassica oleracea var. oleracea] >gi|923603172|ref|XP_013741773.1| PREDICTED: ribulose bisphosphate carboxylase small chain F1, chloroplastic isoform X1 [Brassica napus] >gi|92…	100	3e-136	sp|P27985|RBS2_BRANA	Ribulose bisphosphate carboxylase small chain F1, chloroplastic OS=Brassica napus GN=RBCS F1 PE=3 SV=1	100	2e-134	M4EHA9	M4EHA9_BRARP Ribulose bisphosphate carboxylase small chain OS=Brassica rapa subsp. pekinensis GN=BRA028174 PE=3 SV=1	K01602|1|1e-97|355|brp:103863779|ribulose-bisphosphate carboxylase small chain [EC:4.1.1.39]	GO:0009853//photorespiration;GO:0055114//oxidation-reduction process;GO:0015979//photosynthesis;GO:0015977//carbon fixation	GO:0016984//ribulose-bisphosphate carboxylase activity;GO:0004497//monooxygenase activity	GO:0009507//chloroplast
187	BraA08002109	BraA08002109	28 kDa	100%	57%	341	11	32	0.096%	100	gi|685341652|ref|XP_009107479.1|	PREDICTED: photosystem II 22 kDa protein, chloroplastic [Brassica rapa] >gi|923729103|ref|XP_013667449.1| PREDICTED: photosystem II 22 kDa protein, chloroplastic [Brassica napus] >gi|674896867|emb|CDY36019.1| BnaA08g04420D [Brassica napus]	95.09	9e-158	sp|Q9XF91|PSBS_ARATH	Photosystem II 22 kDa protein, chloroplastic OS=Arabidopsis thaliana GN=PSBS PE=2 SV=1	100	0	M4DC12	M4DC12_BRARP Uncharacterized protein OS=Brassica rapa subsp. pekinensis GN=BRA014024 PE=4 SV=1	K03542|1|1e-111|402|brp:103833131|photosystem II 22kDa protein	GO:0010103//stomatal complex morphogenesis;GO:0043085//positive regulation of catalytic activity;GO:0019252//starch biosynthetic process;GO:0010207//photosystem II assembly;GO:0000023//maltose metabolic process;GO:0080167//response to karrikin;GO:0010196//nonphotochemical quenching;GO:0019344//cysteine biosynthetic process;GO:0006364//rRNA processing;GO:0010027//thylakoid membrane organization	GO:0051738//xanthophyll binding;GO:0016168//chlorophyll binding	GO:0009517//PSII associated light-harvesting complex II
188	BraA06005296	BraA06005296	45 kDa	100%	33%	28	11	17	0.0078%	100	gi|685323052|ref|XP_009151281.1|	PREDICTED: 30S ribosomal protein S1, chloroplastic-like [Brassica rapa] >gi|674947065|emb|CDX86218.1| BnaA06g29350D [Brassica napus]	96.63	0	sp|Q93VC7|RPS1_ARATH	30S ribosomal protein S1, chloroplastic OS=Arabidopsis thaliana GN=RPS1 PE=1 SV=1	100	0	M4D0M0	M4D0M0_BRARP Uncharacterized protein OS=Brassica rapa subsp. pekinensis GN=BRA010018 PE=4 SV=1	K02945|1|0.0|796|brp:103874603|small subunit ribosomal protein S1	GO:0009902//chloroplast relocation;GO:0006098//pentose-phosphate shunt;GO:0009773//photosynthetic electron transport in photosystem I;GO:0006364//rRNA processing;GO:0019288//isopentenyl diphosphate biosynthetic process, mevalonate-independent pathway;GO:0015995//chlorophyll biosynthetic process;GO:0010027//thylakoid membrane organization	GO:0003723//RNA binding	GO:0005739//mitochondrion;GO:0009579//thylakoid;GO:0009570//chloroplast stroma;GO:0016020//membrane
189	BraA09000414	BraA09000414	128 kDa	100%	11%	26	11	16	0.0073%	100	gi|685368817|ref|XP_009118303.1|	PREDICTED: leucine--tRNA ligase, cytoplasmic-like [Brassica rapa] >gi|923890497|ref|XP_013716373.1| PREDICTED: leucine--tRNA ligase, cytoplasmic-like [Brassica napus]	86.38	0	sp|F4I116|SYLC_ARATH	Leucine--tRNA ligase, cytoplasmic OS=Arabidopsis thaliana GN=At1g09620 PE=1 SV=1	100	0	M4ES97	M4ES97_BRARP Uncharacterized protein OS=Brassica rapa subsp. pekinensis GN=BRA031675 PE=3 SV=1	K01869|1|0.0|2139|brp:103843342|leucyl-tRNA synthetase [EC:6.1.1.4]	GO:0008295//spermidine biosynthetic process;GO:0006450//regulation of translational fidelity;GO:0006429//leucyl-tRNA aminoacylation	GO:0002161//aminoacyl-tRNA editing activity;GO:0004823//leucine-tRNA ligase activity;GO:0005524//ATP binding	GO:0005829//cytosol;GO:0009506//plasmodesma;GO:0009507//chloroplast
190	BraA03002583	BraA03002583	65 kDa	100%	19%	51	11	18	0.014%	95.41	gi|62320194|dbj|BAD94416.1|	Rieske iron-sulfur like protein [Arabidopsis thaliana]	84.11	0	sp|Q9SK50|TIC55_ARATH	Protein TIC 55, chloroplastic OS=Arabidopsis thaliana GN=TIC55 PE=1 SV=1	93.44	0	M4C8L9	M4C8L9_BRARP Uncharacterized protein OS=Brassica rapa subsp. pekinensis GN=BRA000547 PE=4 SV=1	K13071|1|1e-47|192|bvg:104902984|pheophorbide a oxygenase [EC:1.14.12.20]	GO:0045036//protein targeting to chloroplast;GO:0055114//oxidation-reduction process	GO:0046872//metal ion binding;GO:0010277//chlorophyllide a oxygenase [overall] activity;GO:0051537//2 iron, 2 sulfur cluster binding	GO:0009941//chloroplast envelope
191	BraA06000139	BraA06000139	84 kDa	100%	16%	74	11	24	0.021%	99.34	gi|685343633|ref|XP_009108190.1|	PREDICTED: probable glycerophosphoryl diester phosphodiesterase 2 [Brassica rapa]	76.35	0	sp|Q9SZ11|GPDL3_ARATH	Glycerophosphodiester phosphodiesterase GDPDL3 OS=Arabidopsis thaliana GN=GDPDL3 PE=1 SV=3	99.34	0	M4F2E6	M4F2E6_BRARP Uncharacterized protein OS=Brassica rapa subsp. pekinensis GN=BRA035244 PE=4 SV=1	K01126|1|2e-166|586|pop:POPTR_0001s371701|glycerophosphoryl diester phosphodiesterase [EC:3.1.4.46]	GO:0010026//trichome differentiation;GO:0048767//root hair elongation;GO:0006071//glycerol metabolic process;GO:0009932//cell tip growth;GO:0010442//guard cell morphogenesis;GO:0052546//cell wall pectin metabolic process;GO:0016051//carbohydrate biosynthetic process;GO:0009832//plant-type cell wall biogenesis;GO:0052541//plant-type cell wall cellulose metabolic process;GO:0016126//sterol biosynth…	GO:0008889//glycerophosphodiester phosphodiesterase activity;GO:0016301//kinase activity	GO:0009505//plant-type cell wall;GO:0046658//anchored to plasma membrane
192	BraA09004196	BraA09004196	52 kDa	100%	26%	33	11	17	0.0092%	100	gi|674939622|emb|CDX93759.1|	BnaA09g23590D [Brassica napus]	44.76	1e-12	sp|C0LGT1|Y5129_ARATH	Probable LRR receptor-like serine/threonine-protein kinase At5g10290 OS=Arabidopsis thaliana GN=At5g10290 PE=2 SV=1	100	0	M4EGU1	M4EGU1_BRARP Uncharacterized protein OS=Brassica rapa subsp. pekinensis GN=BRA028006 PE=4 SV=1	K13420|1|2e-42|174|bdi:100837235|LRR receptor-like serine/threonine-protein kinase FLS2 [EC:2.7.11.1]	GO:0031348//negative regulation of defense response;GO:0009867//jasmonic acid mediated signaling pathway;GO:0035304//regulation of protein dephosphorylation;GO:0009862//systemic acquired resistance, salicylic acid mediated signaling pathway;GO:0010363//regulation of plant-type hypersensitive response;GO:0010310//regulation of hydrogen peroxide metabolic process;GO:0006355//regulation of transcrip…	GO:0016491//oxidoreductase activity	GO:0009505//plant-type cell wall;GO:0009507//chloroplast;GO:0005576//extracellular region;GO:0005829//cytosol;GO:0005886//plasma membrane
193	BraA09000928	BraA09000928	26 kDa	100%	41%	46	11	18	0.013%	100	gi|685367206|ref|XP_009117610.1|	PREDICTED: 60S ribosomal protein L6-1 [Brassica rapa]	92.74	1e-135	sp|Q9FZ76|RL61_ARATH	60S ribosomal protein L6-1 OS=Arabidopsis thaliana GN=RPL6A PE=2 SV=1	100	1e-167	M4EQG3	M4EQG3_BRARP Uncharacterized protein OS=Brassica rapa subsp. pekinensis GN=BRA031034 PE=4 SV=1	K02934|1|1e-115|415|brp:103842696|large subunit ribosomal protein L6e	GO:0006412//translation	GO:0003735//structural constituent of ribosome	GO:0009506//plasmodesma;GO:0005886//plasma membrane;GO:0022625//cytosolic large ribosomal subunit
194	BraA03002709	BraA03002709	38 kDa	100%	48%	48	11	18	0.013%	100	gi|923926126|ref|XP_013732037.1|	PREDICTED: thylakoid lumenal 29 kDa protein, chloroplastic-like [Brassica napus]	86.82	0	sp|P82281|TL29_ARATH	Thylakoid lumenal 29 kDa protein, chloroplastic OS=Arabidopsis thaliana GN=TL29 PE=1 SV=2	100	0	M4C8Y5	M4C8Y5_BRARP Uncharacterized protein OS=Brassica rapa subsp. pekinensis GN=BRA000663 PE=3 SV=1	K00434|1|0.0|717|brp:103858501|L-ascorbate peroxidase [EC:1.11.1.11]	GO:0010103//stomatal complex morphogenesis;GO:0019684//photosynthesis, light reaction;GO:0006098//pentose-phosphate shunt;GO:0010218//response to far red light;GO:0019760//glucosinolate metabolic process;GO:0019252//starch biosynthetic process;GO:0010114//response to red light;GO:0019288//isopentenyl diphosphate biosynthetic process, mevalonate-independent pathway;GO:0015995//chlorophyll biosynth…	GO:0005515//protein binding;GO:0020037//heme binding;GO:0016688//L-ascorbate peroxidase activity	GO:0009543//chloroplast thylakoid lumen;GO:0009535//chloroplast thylakoid membrane;GO:0005634//nucleus
195	BraA03004700	BraA03004700	58 kDa	100%	29%	42	11	19	0.012%	100	gi|685363479|ref|XP_009115998.1|	PREDICTED: pyruvate kinase, cytosolic isozyme-like isoform X2 [Brassica rapa]	88.05	0	sp|Q2RAK2|KPYC1_ORYSJ	Pyruvate kinase 1, cytosolic OS=Oryza sativa subsp. japonica GN=Os11g0148500 PE=1 SV=1	100	0	M4CRX3	M4CRX3_BRARP Pyruvate kinase OS=Brassica rapa subsp. pekinensis GN=BRA006965 PE=3 SV=1	K00873|1|0.0|1084|brp:103841229|pyruvate kinase [EC:2.7.1.40]	GO:0046686//response to cadmium ion;GO:0016310//phosphorylation;GO:0006096//glycolysis	GO:0004743//pyruvate kinase activity;GO:0030955//potassium ion binding;GO:0000287//magnesium ion binding	GO:0005886//plasma membrane;GO:0005829//cytosol
196	BraA07001525	BraA07001525	34 kDa	100%	55%	74	11	22	0.021%	100	gi|685261941|ref|XP_009148046.1|	PREDICTED: cysteine synthase [Brassica rapa] >gi|685261943|ref|XP_009148056.1| PREDICTED: cysteine synthase [Brassica rapa] >gi|923720275|ref|XP_013664772.1| PREDICTED: cysteine synthase-like [Brassica napus] >gi|923720280|ref|XP_013664773.1| PREDICTED: cysteine synthase-like [Brassica napus] >gi|923720285|ref|XP_013664774.1| PREDICTED: cysteine synthase-like [Brassica napus]	97.83	0	sp|O23733|CYSK1_BRAJU	Cysteine synthase OS=Brassica juncea PE=2 SV=1	98.76	0	D0V0B3	D0V0B3_BRARC Cysteine synthase OS=Brassica rapa subsp. chinensis GN=OASA6 PE=2 SV=1	K01738|1|2e-169|594|brp:103871539|cysteine synthase A [EC:2.5.1.47]	GO:0009853//photorespiration;GO:0006094//gluconeogenesis;GO:0009611//response to wounding;GO:0009805//coumarin biosynthetic process;GO:0006833//water transport;GO:0006816//calcium ion transport;GO:0009651//response to salt stress;GO:0007568//aging;GO:0006972//hyperosmotic response;GO:0007030//Golgi organization;GO:0006535//cysteine biosynthetic process from serine;GO:0010043//response to zinc ion…	GO:0005515//protein binding;GO:0016740//transferase activity;GO:0004124//cysteine synthase activity;GO:0030170//pyridoxal phosphate binding	GO:0005774//vacuolar membrane;GO:0048046//apoplast;GO:0005777//peroxisome;GO:0005829//cytosol;GO:0009570//chloroplast stroma;GO:0005886//plasma membrane;GO:0005634//nucleus
197	BraA08002372	BraA08002372	47 kDa	100%	30%	81	11	22	0.023%	100	gi|685379312|ref|XP_009122387.1|	PREDICTED: protein ASPARTIC PROTEASE IN GUARD CELL 2 [Brassica rapa]	49.53	8e-131	sp|O04496|AED3_ARATH	Aspartyl protease AED3 OS=Arabidopsis thaliana GN=AED3 PE=1 SV=1	100	0	M4CYK1	M4CYK1_BRARP Uncharacterized protein OS=Brassica rapa subsp. pekinensis GN=BRA009298 PE=4 SV=1	K00924|1|4e-19|96.7|ath:AT5G22850|!K01381|4|3e-18|93.6|smo:SELMODRAFT_13348|saccharopepsin [EC:3.4.23.25]!K19025|5|4e-16|86.7|tcc:TCM_030990|AP-5 complex subunit zeta-1	GO:0006508//proteolysis	GO:0004190//aspartic-type endopeptidase activity	GO:0005576//extracellular region;GO:0009505//plant-type cell wall
198	BraA09002221	BraA09002221	54 kDa	100%	41%	104	11	26	0.029%	99.61	gi|685366347|ref|XP_009117239.1|	PREDICTED: leucine aminopeptidase 1 [Brassica rapa]	88.08	0	sp|P30184|AMPL1_ARATH	Leucine aminopeptidase 1 OS=Arabidopsis thaliana GN=LAP1 PE=1 SV=1	98.64	0	M4FDR6	M4FDR6_BRARP Uncharacterized protein OS=Brassica rapa subsp. pekinensis GN=BRA039237 PE=3 SV=1	K01255|1|0.0|1006|brp:103842373|leucyl aminopeptidase [EC:3.4.11.1]	GO:0006623//protein targeting to vacuole;GO:0009651//response to salt stress;GO:0009266//response to temperature stimulus;GO:0006508//proteolysis;GO:0006972//hyperosmotic response;GO:0006833//water transport;GO:0007030//Golgi organization;GO:0010150//leaf senescence;GO:0006096//glycolysis;GO:0006094//gluconeogenesis;GO:0046686//response to cadmium ion	GO:0030145//manganese ion binding;GO:0004177//aminopeptidase activity;GO:0008235//metalloexopeptidase activity	GO:0005829//cytosol;GO:0009570//chloroplast stroma;GO:0005773//vacuole
199	BraA09005043	BraA09005043	96 kDa	100%	16%	45	11	18	0.013%	97.09	gi|685354411|ref|XP_009112322.1|	PREDICTED: UPF0496 protein At5g66675 [Brassica rapa] >gi|685354413|ref|XP_009112323.1| PREDICTED: UPF0496 protein At5g66675 [Brassica rapa] >gi|674914481|emb|CDY18618.1| BnaA09g07770D [Brassica napus]	90.87	0	sp|Q944K2|OST48_ARATH	Dolichyl-diphosphooligosaccharide--protein glycosyltransferase 48 kDa subunit OS=Arabidopsis thaliana GN=OST48 PE=2 SV=1	95.76	0	M4F7U5	M4F7U5_BRARP Uncharacterized protein OS=Brassica rapa subsp. pekinensis GN=BRA037156 PE=4 SV=1	K12670|1|0.0|771|brp:103837704|oligosaccharyltransferase complex subunit beta	GO:0001510//RNA methylation;GO:0018279//protein N-linked glycosylation via asparagine;GO:0030244//cellulose biosynthetic process;GO:0042545//cell wall modification;GO:0048193//Golgi vesicle transport;GO:0009826//unidimensional cell growth;GO:0009664//plant-type cell wall organization	GO:0004579//dolichyl-diphosphooligosaccharide-protein glycotransferase activity	GO:0008250//oligosaccharyltransferase complex;GO:0005730//nucleolus;GO:0009506//plasmodesma;GO:0009505//plant-type cell wall;GO:0005774//vacuolar membrane;GO:0005576//extracellular region;GO:0005794//Golgi apparatus
200	BraA04003076	BraA04003076	43 kDa	100%	43%	36	11	20	0.010%	100	gi|674926354|emb|CDY06985.1|	BnaA04g23300D [Brassica napus]	94.18	0	sp|O22886|DCUP2_ARATH	Uroporphyrinogen decarboxylase 2, chloroplastic OS=Arabidopsis thaliana GN=HEME2 PE=2 SV=1	99.74	0	M4DKG0	M4DKG0_BRARP Uroporphyrinogen decarboxylase OS=Brassica rapa subsp. pekinensis GN=BRA016989 PE=3 SV=1	K01599|1|0.0|744|brp:103865812|uroporphyrinogen decarboxylase [EC:4.1.1.37]	GO:0015995//chlorophyll biosynthetic process	GO:0004853//uroporphyrinogen decarboxylase activity	GO:0009941//chloroplast envelope;GO:0009570//chloroplast stroma
201	BraA04002431	BraA04002431	273 kDa	100%	4.7%	18	11	14	0.0050%	100	gi|727652537|ref|XP_010497004.1|	PREDICTED: pre-mRNA-processing-splicing factor 8-like, partial [Camelina sativa]	95.83	0	sp|Q9SSD2|PRP8A_ARATH	Pre-mRNA-processing-splicing factor 8A OS=Arabidopsis thaliana GN=PRP8A PE=1 SV=1	96.17	0	V4JPG7	V4JPG7_EUTSA Uncharacterized protein OS=Eutrema salsugineum GN=EUTSA_v10017992mg PE=4 SV=1	K12856|1|0.0|4575|brp:103865106|pre-mRNA-processing factor 8	GO:0000398//mRNA splicing, via spliceosome	-	GO:0005681//spliceosomal complex
202	BraA06006144	BraA06006144	61 kDa	100%	20%	78	11	22	0.022%	99.36	gi|685326653|ref|XP_009101709.1|	PREDICTED: epithiospecifier protein-like [Brassica rapa] >gi|211905345|gb|ACJ11252.1| epithiospecifier protein [Brassica rapa subsp. pekinensis]	74.68	1e-162	sp|Q8RY71|ESP_ARATH	Epithiospecifier protein OS=Arabidopsis thaliana GN=ESP PE=1 SV=2	99.36	0	B6VCT5	B6VCT5_BRARP Epithiospecifier protein OS=Brassica rapa subsp. pekinensis GN=ESP PE=2 SV=1	K15450|1|4e-11|70.1|sita:101786401|tRNA wybutosine-synthesizing protein 3 [EC:2.1.1.282]	GO:0010182//sugar mediated signaling pathway;GO:0048825//cotyledon development;GO:0010150//leaf senescence;GO:0000911//cytokinesis by cell plate formation;GO:0008284//positive regulation of cell proliferation;GO:0010332//response to gamma radiation;GO:0050826//response to freezing;GO:0009753//response to jasmonic acid stimulus;GO:0016567//protein ubiquitination;GO:0006396//RNA processing;GO:00063…	GO:0030234//enzyme regulator activity;GO:0008233//peptidase activity;GO:0005515//protein binding	GO:0005737//cytoplasm;GO:0005634//nucleus
203	BraA04000906	BraA04000906	40 kDa	100%	37%	261	11	33	0.073%	97.3	gi|937634034|gb|ALI90597.1|	PsbC, partial (chloroplast) [Vahlia capensis]	97.19	2e-110	sp|A4QLA2|PSBC_LEPVR	Photosystem II CP43 reaction center protein OS=Lepidium virginicum GN=psbC PE=3 SV=1	72.22	2e-115	I1H3A2	I1H3A2_BRADI Photosystem II D2 protein OS=Brachypodium distachyon GN=BRADI1G56030 PE=3 SV=1	K02705|1|2e-82|306|mtr:MTR_8g014470|photosystem II CP43 chlorophyll apoprotein	GO:0009772//photosynthetic electron transport in photosystem II;GO:0018298//protein-chromophore linkage	GO:0045156//electron transporter, transferring electrons within the cyclic electron transport pathway of photosynthesis activity;GO:0016168//chlorophyll binding	GO:0030076//light-harvesting complex;GO:0009523//photosystem II;GO:0016021//integral to membrane;GO:0009535//chloroplast thylakoid membrane
204	BraA01001107	BraA01001107	60 kDa	100%	22%	30	11	16	0.0084%	99.81	gi|685259087|ref|XP_009134021.1|	PREDICTED: reticuline oxidase-like protein [Brassica rapa]	81.78	0	sp|Q9SVG4|RETOL_ARATH	Berberine bridge enzyme-like 19 OS=Arabidopsis thaliana GN=At4g20830 PE=1 SV=2	99.81	0	M4DAG6	M4DAG6_BRARP Uncharacterized protein OS=Brassica rapa subsp. pekinensis GN=BRA013476 PE=4 SV=1	-	GO:0006979//response to oxidative stress;GO:0010363//regulation of plant-type hypersensitive response;GO:0055114//oxidation-reduction process;GO:0009611//response to wounding;GO:0002679//respiratory burst involved in defense response;GO:0010200//response to chitin;GO:0006612//protein targeting to membrane;GO:0006944//cellular membrane fusion;GO:0043069//negative regulation of programmed cell deat…	GO:0009055//electron carrier activity;GO:0050660//flavin adenine dinucleotide binding;GO:0008762//UDP-N-acetylmuramate dehydrogenase activity	GO:0005829//cytosol;GO:0005739//mitochondrion;GO:0009506//plasmodesma;GO:0009505//plant-type cell wall;GO:0009507//chloroplast;GO:0005773//vacuole;GO:0005886//plasma membrane;GO:0048046//apoplast
205	BraA01001849	BraA01001849	86 kDa	100%	19%	49	11	19	0.014%	100	gi|685262405|ref|XP_009150492.1|	PREDICTED: protein TIC 62, chloroplastic [Brassica rapa]	88.22	0	sp|Q9STF2|PTA16_ARATH	Protein plastid transcriptionally active 16, chloroplastic OS=Arabidopsis thaliana GN=PTAC16 PE=1 SV=1	99.78	0	M4EYB0	M4EYB0_BRARP Uncharacterized protein OS=Brassica rapa subsp. pekinensis GN=BRA033802 PE=4 SV=1	-	GO:0010103//stomatal complex morphogenesis;GO:0019684//photosynthesis, light reaction;GO:0006098//pentose-phosphate shunt;GO:0010218//response to far red light;GO:0016117//carotenoid biosynthetic process;GO:0010114//response to red light;GO:0009902//chloroplast relocation;GO:0015995//chlorophyll biosynthetic process;GO:0009637//response to blue light;GO:0019761//glucosinolate biosynthetic process…	GO:0000166//nucleotide binding	GO:0009941//chloroplast envelope;GO:0009508//plastid chromosome;GO:0009535//chloroplast thylakoid membrane
206	BraA08002196	BraA08002196	29 kDa	100%	45%	107	11	23	0.030%	100	gi|685378984|ref|XP_009122235.1|	PREDICTED: 2-Cys peroxiredoxin BAS1-like, chloroplastic [Brassica rapa]	93.78	8e-157	sp|Q9C5R8|BAS1B_ARATH	2-Cys peroxiredoxin BAS1-like, chloroplastic OS=Arabidopsis thaliana GN=At5g06290 PE=2 SV=3	100	0	M4CY84	M4CY84_BRARP Uncharacterized protein OS=Brassica rapa subsp. pekinensis GN=BRA009181 PE=4 SV=1	K03386|1|2e-127|454|brp:103846970|peroxiredoxin (alkyl hydroperoxide reductase subunit C) [EC:1.11.1.15]	GO:0009750//response to fructose stimulus;GO:0019684//photosynthesis, light reaction;GO:0031348//negative regulation of defense response;GO:0006098//pentose-phosphate shunt;GO:0009595//detection of biotic stimulus;GO:0000038//very long-chain fatty acid metabolic process;GO:0009867//jasmonic acid mediated signaling pathway;GO:0009697//salicylic acid biosynthetic process;GO:0006833//water transport…	GO:0005515//protein binding;GO:0051920//peroxiredoxin activity;GO:0004601//peroxidase activity	GO:0009941//chloroplast envelope;GO:0048046//apoplast;GO:0010319//stromule;GO:0005829//cytosol;GO:0009570//chloroplast stroma;GO:0009579//thylakoid;GO:0005739//mitochondrion
207	BraA08001081	BraA08001081	62 kDa	100%	24%	57	11	24	0.016%	100	gi|685358832|ref|XP_009114042.1|	PREDICTED: glucose-6-phosphate isomerase, cytosolic [Brassica rapa]	95.18	0	sp|Q9FXM4|G6PI_ARALP	Glucose-6-phosphate isomerase, cytosolic OS=Arabidopsis lyrata subsp. petraea GN=PGIC PE=3 SV=1	96.79	0	M4EF90	M4EF90_BRARP Glucose-6-phosphate isomerase OS=Brassica rapa subsp. pekinensis GN=BRA027452 PE=3 SV=1	K01810|1|0.0|1135|brp:103839286|glucose-6-phosphate isomerase [EC:5.3.1.9]	GO:0009744//response to sucrose stimulus;GO:0010224//response to UV-B;GO:0009813//flavonoid biosynthetic process;GO:0006096//glycolysis;GO:0009817//defense response to fungus, incompatible interaction;GO:0006094//gluconeogenesis;GO:0046686//response to cadmium ion	GO:0004347//glucose-6-phosphate isomerase activity	GO:0005829//cytosol
208	BraA06006015	BraA06006015	80 kDa	100%	16%	16	11	12	0.0045%	100	gi|685326184|ref|XP_009101508.1|	PREDICTED: pentatricopeptide repeat-containing protein At5g46580, chloroplastic [Brassica rapa]	90.45	0	sp|Q9LS25|PP420_ARATH	Pentatricopeptide repeat-containing protein At5g46580, chloroplastic OS=Arabidopsis thaliana GN=At5g46580 PE=2 SV=1	100	0	M4E8A7	M4E8A7_BRARP Uncharacterized protein OS=Brassica rapa subsp. pekinensis GN=BRA025013 PE=4 SV=1	K17710|1|5e-42|173|pda:103701530|pentatricopeptide repeat domain-containing protein 1	GO:0010103//stomatal complex morphogenesis;GO:0016226//iron-sulfur cluster assembly;GO:0045036//protein targeting to chloroplast;GO:0009793//embryo development ending in seed dormancy;GO:0009073//aromatic amino acid family biosynthetic process	-	GO:0009507//chloroplast
209	BraA01000075	BraA01000075	56 kDa	100%	22%	70	11	24	0.020%	100	gi|685256162|ref|XP_009127742.1|	PREDICTED: inositol-3-phosphate synthase [Brassica rapa]	98.82	0	sp|Q96348|INO1_BRANA	Inositol-3-phosphate synthase OS=Brassica napus PE=2 SV=2	100	0	M4D5S3	M4D5S3_BRARP Uncharacterized protein OS=Brassica rapa subsp. pekinensis GN=BRA011830 PE=4 SV=1	K01858|1|0.0|1047|brp:103852564|myo-inositol-1-phosphate synthase [EC:5.5.1.4]	GO:0016036//cellular response to phosphate starvation;GO:0006659//phosphatidylserine biosynthetic process;GO:0042542//response to hydrogen peroxide;GO:0010264//myo-inositol hexakisphosphate biosynthetic process;GO:0009793//embryo development ending in seed dormancy;GO:0006021//inositol biosynthetic process;GO:0051607//defense response to virus;GO:0050832//defense response to fungus;GO:0042742//de…	GO:0005515//protein binding;GO:0004512//inositol-3-phosphate synthase activity;GO:0000166//nucleotide binding	GO:0005737//cytoplasm
210	BraA08001673	BraA08001673	48 kDa	100%	33%	31	11	15	0.0087%	100	gi|685377874|ref|XP_009121766.1|	PREDICTED: uncharacterized protein LOC103846575 [Brassica rapa]	52.12	1e-102	sp|A8KYS5|TAL_FRASN	Transaldolase OS=Frankia sp. (strain EAN1pec) GN=tal PE=3 SV=1	100	0	M4CX84	M4CX84_BRARP Uncharacterized protein OS=Brassica rapa subsp. pekinensis GN=BRA008831 PE=3 SV=1	K00616|1|0.0|771|brp:103846575|transaldolase [EC:2.2.1.2]	GO:0006098//pentose-phosphate shunt;GO:0009060//aerobic respiration;GO:0006096//glycolysis;GO:0046686//response to cadmium ion	GO:0004801//sedoheptulose-7-phosphate:D-glyceraldehyde-3-phosphate glyceronetransferase activity	GO:0005829//cytosol;GO:0005739//mitochondrion;GO:0009570//chloroplast stroma
211	BraA06004764	BraA06004764	115 kDa	100%	17%	25	11	14	0.0070%	100	gi|674924483|emb|CDY08754.1|	BnaA06g24700D [Brassica napus]	51.28	0	sp|Q54JE4|ODO1_DICDI	2-oxoglutarate dehydrogenase, mitochondrial OS=Dictyostelium discoideum GN=ogdh PE=3 SV=1	100	0	M4E6L3	M4E6L3_BRARP Uncharacterized protein OS=Brassica rapa subsp. pekinensis GN=BRA024417 PE=4 SV=1	K00164|1|0.0|2122|brp:103874014|2-oxoglutarate dehydrogenase E1 component [EC:1.2.4.2]	GO:0019243//methylglyoxal catabolic process to D-lactate;GO:0046686//response to cadmium ion;GO:0006099//tricarboxylic acid cycle	GO:0004591//oxoglutarate dehydrogenase (succinyl-transferring) activity;GO:0050897//cobalt ion binding;GO:0030976//thiamine pyrophosphate binding;GO:0008270//zinc ion binding	GO:0005739//mitochondrion
212	BraA08002733	BraA08002733	164 kDa	100%	6.9%	26	11	15	0.0073%	100	gi|685380022|ref|XP_009122688.1|	PREDICTED: 1,4-alpha-glucan-branching enzyme 2-2, chloroplastic/amyloplastic isoform X2 [Brassica rapa]	88.72	0	sp|Q9LZS3|GLGB2_ARATH	1,4-alpha-glucan-branching enzyme 2-2, chloroplastic/amyloplastic OS=Arabidopsis thaliana GN=SBE2.2 PE=1 SV=1	98.14	0	M4CZ74	M4CZ74_BRARP Uncharacterized protein OS=Brassica rapa subsp. pekinensis GN=BRA009521 PE=4 SV=1	K00700|1|0.0|1634|brp:103847372|1,4-alpha-glucan branching enzyme [EC:2.4.1.18]	GO:0010021//amylopectin biosynthetic process;GO:0006098//pentose-phosphate shunt;GO:0019288//isopentenyl diphosphate biosynthetic process, mevalonate-independent pathway;GO:0019760//glucosinolate metabolic process;GO:0000023//maltose metabolic process;GO:0043085//positive regulation of catalytic activity;GO:0005978//glycogen biosynthetic process	GO:0043169//cation binding;GO:0003844//1,4-alpha-glucan branching enzyme activity;GO:0004553//hydrolase activity, hydrolyzing O-glycosyl compounds	GO:0009570//chloroplast stroma
213	BraA06003143	BraA06003143	32 kDa	100%	41%	38	10	17	0.011%	100	gi|403084321|gb|AFR23351.1|	ascorbate peroxidase, partial [Brassica rapa subsp. oleifera]	91.6	7e-174	sp|Q05431|APX1_ARATH	L-ascorbate peroxidase 1, cytosolic OS=Arabidopsis thaliana GN=APX1 PE=1 SV=2	99.65	0	M4DQ84	M4DQ84_BRARP Uncharacterized protein OS=Brassica rapa subsp. pekinensis GN=BRA018677 PE=3 SV=1	K00434|1|3e-130|464|brp:103871533|L-ascorbate peroxidase [EC:1.11.1.11]	GO:0006499//N-terminal protein myristoylation;GO:0051788//response to misfolded protein;GO:0009853//photorespiration;GO:0006094//gluconeogenesis;GO:0042744//hydrogen peroxide catabolic process;GO:0006457//protein folding;GO:0006833//water transport;GO:0009793//embryo development ending in seed dormancy;GO:0009651//response to salt stress;GO:0080129//proteasome core complex assembly;GO:0009698//ph…	GO:0020037//heme binding;GO:0016688//L-ascorbate peroxidase activity	GO:0005618//cell wall;GO:0005794//Golgi apparatus;GO:0005829//cytosol;GO:0009570//chloroplast stroma;GO:0009506//plasmodesma;GO:0005886//plasma membrane
214	BraA10001577	BraA10001577	34 kDa	100%	38%	84	10	22	0.024%	100	gi|553832282|gb|AGY61474.1|	coproporphyrinogen III oxidase, partial [Rorippa amphibia] >gi|553832285|gb|AGY61475.1| coproporphyrinogen III oxidase, partial [Rorippa sylvestris]	98.33	0	sp|Q9LR75|HEM61_ARATH	Coproporphyrinogen-III oxidase 1, chloroplastic OS=Arabidopsis thaliana GN=CPX1 PE=2 SV=1	99.33	0	M4EX67	M4EX67_BRARP Uncharacterized protein OS=Brassica rapa subsp. pekinensis GN=BRA033402 PE=4 SV=1	K00228|1|2e-179|628|brp:103844502|coproporphyrinogen III oxidase [EC:1.3.3.3]	GO:0015995//chlorophyll biosynthetic process;GO:0009965//leaf morphogenesis;GO:0030154//cell differentiation;GO:0019344//cysteine biosynthetic process;GO:0019243//methylglyoxal catabolic process to D-lactate;GO:0055114//oxidation-reduction process;GO:0045893//positive regulation of transcription, DNA-dependent;GO:0009073//aromatic amino acid family biosynthetic process;GO:0006364//rRNA processing	GO:0004109//coproporphyrinogen oxidase activity	GO:0048046//apoplast;GO:0009570//chloroplast stroma
215	BraA01000090	BraA01000090	57 kDa	100%	24%	48	10	20	0.013%	100	gi|923929549|ref|XP_013733571.1|	PREDICTED: phospho-2-dehydro-3-deoxyheptonate aldolase 1, chloroplastic-like isoform X1 [Brassica napus] >gi|923929552|ref|XP_013733572.1| PREDICTED: phospho-2-dehydro-3-deoxyheptonate aldolase 1, chloroplastic-like isoform X2 [Brassica napus] >gi|923929554|ref|XP_013733573.1| PREDICTED: phospho-2-dehydro-3-deoxyheptonate aldolase 1, chloroplastic-like [Brassica napus]	91.1	0	sp|P29976|AROF_ARATH	Phospho-2-dehydro-3-deoxyheptonate aldolase 1, chloroplastic OS=Arabidopsis thaliana GN=DHS1 PE=2 SV=2	99.59	0	M4D5R2	M4D5R2_BRARP Uncharacterized protein OS=Brassica rapa subsp. pekinensis GN=BRA011819 PE=4 SV=1	K01626|1|0.0|1018|brp:103854257|3-deoxy-7-phosphoheptulonate synthase [EC:2.5.1.54]	GO:0009753//response to jasmonic acid stimulus;GO:0009620//response to fungus;GO:0009423//chorismate biosynthetic process;GO:0009611//response to wounding;GO:0009695//jasmonic acid biosynthetic process;GO:0009617//response to bacterium;GO:0033587//shikimate biosynthetic process;GO:0009073//aromatic amino acid family biosynthetic process	GO:0003849//3-deoxy-7-phosphoheptulonate synthase activity;GO:0005515//protein binding	GO:0005739//mitochondrion;GO:0009507//chloroplast
216	BraA05001431	BraA05001431	55 kDa	100%	26%	17	10	12	0.0048%	100	gi|685330719|ref|XP_009103284.1|	PREDICTED: protein disulfide isomerase-like 1-1 isoform X1 [Brassica rapa]	89	0	sp|Q9XI01|PDI11_ARATH	Protein disulfide isomerase-like 1-1 OS=Arabidopsis thaliana GN=PDIL1-1 PE=1 SV=1	100	0	M4D733	M4D733_BRARP Protein disulfide-isomerase OS=Brassica rapa subsp. pekinensis GN=BRA012293 PE=3 SV=1	K09580|1|0.0|939|brp:103829367|protein disulfide-isomerase A1 [EC:5.3.4.1]	GO:0006662//glycerol ether metabolic process;GO:0048316//seed development;GO:0034976//response to endoplasmic reticulum stress;GO:0006457//protein folding;GO:0009651//response to salt stress;GO:0045454//cell redox homeostasis;GO:0009408//response to heat;GO:0009627//systemic acquired resistance;GO:0043067//regulation of programmed cell death;GO:0010043//response to zinc ion;GO:0046686//response t…	GO:0003756//protein disulfide isomerase activity;GO:0009055//electron carrier activity;GO:0005515//protein binding;GO:0015035//protein disulfide oxidoreductase activity	GO:0000327//lytic vacuole within protein storage vacuole;GO:0009505//plant-type cell wall;GO:0005774//vacuolar membrane;GO:0009579//thylakoid;GO:0009507//chloroplast;GO:0005794//Golgi apparatus;GO:0005783//endoplasmic reticulum;GO:0005886//plasma membrane
217	BraA06000910	BraA06000910	84 kDa	100%	13%	27	10	14	0.0076%	98.53	gi|674915184|emb|CDY17992.1|	BnaC03g30640D [Brassica napus]	88.95	0	sp|Q9SS87|SEOB_ARATH	Protein SIEVE ELEMENT OCCLUSION B OS=Arabidopsis thaliana GN=SEOB PE=1 SV=1	98.11	0	M4FHG9	M4FHG9_BRARP Uncharacterized protein OS=Brassica rapa subsp. pekinensis GN=BRA040547 PE=4 SV=1	K17609|1|4e-10|67.4|mdm:103421379|nucleoredoxin [EC:1.8.1.8]	-	GO:0043621//protein self-association	GO:0005634//nucleus
218	BraA01001808	BraA01001808	31 kDa	100%	44%	165	10	28	0.046%	100	gi|685266418|ref|XP_009119522.1|	PREDICTED: UPF0603 protein At1g54780, chloroplastic [Brassica rapa] >gi|923815413|ref|XP_013692257.1| PREDICTED: UPF0603 protein At1g54780, chloroplastic [Brassica napus] >gi|674889205|emb|CDY43483.1| BnaA01g21380D [Brassica napus]	89.2	3e-172	sp|Q9ZVL6|U603_ARATH	UPF0603 protein At1g54780, chloroplastic OS=Arabidopsis thaliana GN=At1g54780 PE=1 SV=1	100	0	M4DXT1	M4DXT1_BRARP Uncharacterized protein OS=Brassica rapa subsp. pekinensis GN=BRA021327 PE=4 SV=1	-	GO:0010218//response to far red light;GO:0016117//carotenoid biosynthetic process;GO:0035304//regulation of protein dephosphorylation;GO:0006636//unsaturated fatty acid biosynthetic process;GO:0010114//response to red light;GO:0010207//photosystem II assembly;GO:0019288//isopentenyl diphosphate biosynthetic process, mevalonate-independent pathway;GO:0015995//chlorophyll biosynthetic process;GO:00…	GO:0003993//acid phosphatase activity	GO:0009543//chloroplast thylakoid lumen;GO:0009535//chloroplast thylakoid membrane
219	BraA05004779	BraA05004779	51 kDa	100%	20%	35	10	15	0.0098%	100	gi|685304657|ref|XP_009143053.1|	PREDICTED: protein TRIGALACTOSYLDIACYLGLYCEROL 4, chloroplastic [Brassica rapa]	33.87	1e-78	sp|Q9M903|TGD4_ARATH	Protein TRIGALACTOSYLDIACYLGLYCEROL 4, chloroplastic OS=Arabidopsis thaliana GN=TGD4 PE=1 SV=1	100	0	M4CKW6	M4CKW6_BRARP Uncharacterized protein OS=Brassica rapa subsp. pekinensis GN=BRA004852 PE=4 SV=1	-	-	-	GO:0005774//vacuolar membrane;GO:0005739//mitochondrion;GO:0009941//chloroplast envelope;GO:0005634//nucleus
220	BraA05005225	BraA05005225	105 kDa	100%	18%	19	10	12	0.0053%	100	gi|685303668|ref|XP_009142541.1|	PREDICTED: probable glutamyl endopeptidase, chloroplastic isoform X2 [Brassica rapa]	91.79	0	sp|Q8VZF3|CGEP_ARATH	Probable glutamyl endopeptidase, chloroplastic OS=Arabidopsis thaliana GN=GEP PE=2 SV=2	100	0	M4CJS6	M4CJS6_BRARP Uncharacterized protein OS=Brassica rapa subsp. pekinensis GN=BRA004460 PE=4 SV=1	K01303|1|1e-09|66.2|cam:101502347|acylaminoacyl-peptidase [EC:3.4.19.1]	GO:0006508//proteolysis	GO:0004252//serine-type endopeptidase activity	GO:0009570//chloroplast stroma
221	BraA09005099	BraA09005099	69 kDa	100%	21%	21	10	15	0.0059%	100	gi|685354211|ref|XP_009112238.1|	PREDICTED: NAD-dependent malic enzyme 1, mitochondrial [Brassica rapa]	91.33	0	sp|Q9SIU0|MAO1_ARATH	NAD-dependent malic enzyme 1, mitochondrial OS=Arabidopsis thaliana GN=NAD-ME1 PE=1 SV=1	100	0	M4F7Z9	M4F7Z9_BRARP Malic enzyme OS=Brassica rapa subsp. pekinensis GN=BRA037210 PE=3 SV=1	K00028|1|0.0|1135|brp:103837635|malate dehydrogenase (decarboxylating) [EC:1.1.1.39]	GO:0055114//oxidation-reduction process;GO:0009651//response to salt stress;GO:0009266//response to temperature stimulus;GO:0006108//malate metabolic process;GO:0006972//hyperosmotic response;GO:0006833//water transport;GO:0007030//Golgi organization;GO:0006096//glycolysis;GO:0046686//response to cadmium ion	GO:0051287//NAD binding;GO:0008270//zinc ion binding;GO:0016652//oxidoreductase activity, acting on NADH or NADPH, NAD or NADP as acceptor;GO:0050897//cobalt ion binding;GO:0004471//malate dehydrogenase (decarboxylating) activity;GO:0005524//ATP binding;GO:0042803//protein homodimerization activity;GO:0008948//oxaloacetate decarboxylase activity;GO:0016619//malate dehydrogenase (oxaloacetate-deca…	GO:0005759//mitochondrial matrix;GO:0009507//chloroplast
222	BraA03004588	BraA03004588	53 kDa	100%	29%	37	10	15	0.010%	99	gi|685289873|ref|XP_009135878.1|	PREDICTED: glutathione reductase, cytosolic-like [Brassica rapa] >gi|923794795|ref|XP_013685449.1| PREDICTED: glutathione reductase, cytosolic-like [Brassica napus] >gi|402170145|gb|AFQ32954.1| glutathione reductase [Brassica rapa subsp. oleifera] >gi|442774696|gb|AGC73658.1| glutathione reductase 1 [Brassica rapa subsp. pekinensis]	93.82	0	sp|O04955|GSHRC_BRARP	Glutathione reductase, cytosolic OS=Brassica rapa subsp. pekinensis GN=GR1 PE=2 SV=2	99	0	M9PLU1	M9PLU1_BRARP Glutathione reductase 1 OS=Brassica rapa subsp. pekinensis GN=GR1 PE=2 SV=1	K00383|1|0.0|989|brp:103860019|glutathione reductase (NADPH) [EC:1.8.1.7]	GO:0006098//pentose-phosphate shunt;GO:0006573//valine metabolic process;GO:0000706//meiotic DNA double-strand break processing;GO:0019288//isopentenyl diphosphate biosynthetic process, mevalonate-independent pathway;GO:0009407//toxin catabolic process;GO:0007020//microtubule nucleation;GO:0045454//cell redox homeostasis;GO:0006749//glutathione metabolic process;GO:0019344//cysteine biosynthetic …	GO:0050660//flavin adenine dinucleotide binding;GO:0004362//glutathione-disulfide reductase activity;GO:0050661//NADP binding;GO:0009055//electron carrier activity;GO:0008442//3-hydroxyisobutyrate dehydrogenase activity;GO:0004616//phosphogluconate dehydrogenase (decarboxylating) activity;GO:0003858//3-hydroxybutyrate dehydrogenase activity	GO:0005777//peroxisome;GO:0005829//cytosol;GO:0005634//nucleus;GO:0005739//mitochondrion
223	BraA02000312	BraA02000312	38 kDa	100%	32%	49	10	19	0.014%	100	gi|685268580|ref|XP_009125355.1|	PREDICTED: malate dehydrogenase 2, glyoxysomal [Brassica rapa] >gi|922428486|ref|XP_013620271.1| PREDICTED: malate dehydrogenase 2, glyoxysomal [Brassica oleracea var. oleracea] >gi|674887896|emb|CDY44813.1| BnaC02g00740D [Brassica napus] >gi|674948021|emb|CDX85803.1| BnaA02g00100D [Brassica napus]	99.44	0	sp|Q43743|MDHG1_BRANA	Malate dehydrogenase 1, glyoxysomal OS=Brassica napus GN=MDH1 PE=2 SV=2	100	0	M4EIK9	M4EIK9_BRARP Malate dehydrogenase OS=Brassica rapa subsp. pekinensis GN=BRA028624 PE=3 SV=1	K00026|1|0.0|724|brp:103850366|malate dehydrogenase [EC:1.1.1.37]	GO:0044272//sulfur compound biosynthetic process;GO:0009108//coenzyme biosynthetic process;GO:0008652//cellular amino acid biosynthetic process;GO:0009695//jasmonic acid biosynthetic process;GO:0009965//leaf morphogenesis;GO:0016117//carotenoid biosynthetic process;GO:0010363//regulation of plant-type hypersensitive response;GO:0043085//positive regulation of catalytic activity;GO:0031348//negati…	GO:0030060//L-malate dehydrogenase activity;GO:0000166//nucleotide binding	GO:0005777//peroxisome;GO:0009941//chloroplast envelope;GO:0005773//vacuole;GO:0048046//apoplast
224	BraA08003581	BraA08003581	50 kDa	100%	28%	92	10	23	0.026%	100	gi|685345222|ref|XP_009108777.1|	PREDICTED: LL-diaminopimelate aminotransferase, chloroplastic [Brassica rapa]	95.66	0	sp|Q93ZN9|DAPAT_ARATH	LL-diaminopimelate aminotransferase, chloroplastic OS=Arabidopsis thaliana GN=DAP PE=1 SV=1	100	0	M4F0I5	M4F0I5_BRARP Uncharacterized protein OS=Brassica rapa subsp. pekinensis GN=BRA034580 PE=4 SV=1	K10206|1|0.0|898|brp:103834462|LL-diaminopimelate aminotransferase [EC:2.6.1.83]	GO:0010267//production of ta-siRNAs involved in RNA interference;GO:0033362//lysine biosynthetic process via diaminopimelate, diaminopimelate-aminotransferase pathway;GO:0006346//methylation-dependent chromatin silencing;GO:0009965//leaf morphogenesis;GO:0048439//flower morphogenesis;GO:0010051//xylem and phloem pattern formation;GO:0009693//ethylene biosynthetic process;GO:0010050//vegetative ph…	GO:0010285//L,L-diaminopimelate aminotransferase activity;GO:0005507//copper ion binding;GO:0008060//ARF GTPase activator activity;GO:0005543//phospholipid binding;GO:0008270//zinc ion binding;GO:0030170//pyridoxal phosphate binding	GO:0009570//chloroplast stroma;GO:0005829//cytosol;GO:0005794//Golgi apparatus
225	BraA10000554	BraA10000554	64 kDa	100%	16%	24	10	13	0.0067%	100	gi|685373607|ref|XP_009120180.1|	PREDICTED: asparagine--tRNA ligase, cytoplasmic 1 [Brassica rapa] >gi|923727574|ref|XP_013666998.1| PREDICTED: asparagine--tRNA ligase, cytoplasmic 1-like isoform X1 [Brassica napus] >gi|674900164|emb|CDY32766.1| BnaA10g10830D [Brassica napus]	80.7	0	sp|Q9SW96|SYNC1_ARATH	Asparagine--tRNA ligase, cytoplasmic 1 OS=Arabidopsis thaliana GN=SYNC1 PE=1 SV=1	100	0	M4CF17	M4CF17_BRARP Uncharacterized protein OS=Brassica rapa subsp. pekinensis GN=BRA002799 PE=3 SV=1	K01893|1|0.0|1076|brp:103845100|asparaginyl-tRNA synthetase [EC:6.1.1.22]	GO:0006421//asparaginyl-tRNA aminoacylation;GO:0046686//response to cadmium ion;GO:0009793//embryo development ending in seed dormancy	GO:0004816//asparagine-tRNA ligase activity;GO:0003676//nucleic acid binding;GO:0005524//ATP binding	GO:0005829//cytosol;GO:0005739//mitochondrion;GO:0009507//chloroplast
226	BraA06000536	BraA06000536	65 kDa	100%	21%	60	10	19	0.017%	100	gi|685328777|ref|XP_009102531.1|	PREDICTED: putative dihydroxy-acid dehydratase, mitochondrial [Brassica rapa] >gi|674955960|emb|CDX77443.1| BnaA07g05810D [Brassica napus]	92.8	0	sp|Q9LIR4|ILVD_ARATH	Dihydroxy-acid dehydratase, chloroplastic OS=Arabidopsis thaliana GN=DHAD PE=1 SV=1	100	0	M4DEV1	M4DEV1_BRARP Uncharacterized protein OS=Brassica rapa subsp. pekinensis GN=BRA015023 PE=3 SV=1	K01687|1|0.0|1182|brp:103828655|dihydroxy-acid dehydratase [EC:4.2.1.9]	GO:0009220//pyrimidine ribonucleotide biosynthetic process;GO:0009097//isoleucine biosynthetic process;GO:0009099//valine biosynthetic process;GO:0009555//pollen development	GO:0005507//copper ion binding;GO:0004160//dihydroxy-acid dehydratase activity	GO:0005829//cytosol;GO:0009570//chloroplast stroma
227	BraA07000047	BraA07000047	44 kDa	100%	31%	28	10	14	0.0078%	100	gi|923617851|ref|XP_013746483.1|	PREDICTED: NADH dehydrogenase [ubiquinone] 1 alpha subcomplex subunit 9, mitochondrial-like [Brassica napus]	94.01	0	sp|Q9SK66|NDUA9_ARATH	NADH dehydrogenase [ubiquinone] 1 alpha subcomplex subunit 9, mitochondrial OS=Arabidopsis thaliana GN=At2g20360 PE=1 SV=2	98.01	0	M4EQP4	M4EQP4_BRARP Uncharacterized protein OS=Brassica rapa subsp. pekinensis GN=BRA031117 PE=4 SV=1	K03953|1|0.0|719|brp:103828181|NADH dehydrogenase (ubiquinone) 1 alpha subcomplex subunit 9	GO:0006511//ubiquitin-dependent protein catabolic process;GO:0009651//response to salt stress;GO:0051788//response to misfolded protein;GO:0080129//proteasome core complex assembly;GO:0009853//photorespiration	GO:0000166//nucleotide binding;GO:0050662//coenzyme binding;GO:0003824//catalytic activity	GO:0005747//mitochondrial respiratory chain complex I
228	BraA09003615	BraA09003615	43 kDa	100%	34%	39	10	14	0.011%	100	gi|685274848|ref|XP_009128410.1|	PREDICTED: 3-isopropylmalate dehydrogenase, chloroplastic [Brassica rapa] >gi|674895286|emb|CDY37606.1| BnaA02g19640D [Brassica napus]	99.75	0	sp|P29102|LEU3_BRANA	3-isopropylmalate dehydrogenase, chloroplastic OS=Brassica napus PE=2 SV=1	100	0	M4CW66	M4CW66_BRARP 3-isopropylmalate dehydrogenase OS=Brassica rapa subsp. pekinensis GN=BRA008463 PE=3 SV=1	K00052|1|0.0|826|brp:103853240|3-isopropylmalate dehydrogenase [EC:1.1.1.85]	GO:0055114//oxidation-reduction process;GO:0009651//response to salt stress;GO:0006744//ubiquinone biosynthetic process;GO:0019761//glucosinolate biosynthetic process;GO:0009098//leucine biosynthetic process	GO:0051287//NAD binding;GO:0003862//3-isopropylmalate dehydrogenase activity;GO:0000287//magnesium ion binding	GO:0005829//cytosol;GO:0005739//mitochondrion;GO:0009941//chloroplast envelope;GO:0009579//thylakoid;GO:0009570//chloroplast stroma
229	BraA01002729	BraA01002729	60 kDa	100%	20%	27	10	14	0.0076%	99.82	gi|685266688|ref|XP_009121137.1|	PREDICTED: T-complex protein 1 subunit eta [Brassica rapa]	98.51	0	sp|Q9SF16|TCPH_ARATH	T-complex protein 1 subunit eta OS=Arabidopsis thaliana GN=CCT7 PE=1 SV=1	99.64	0	M4FC66	M4FC66_BRARP Uncharacterized protein OS=Brassica rapa subsp. pekinensis GN=BRA038682 PE=3 SV=1	K09499|1|0.0|1045|brp:103845970|T-complex protein 1 subunit eta	GO:0006094//gluconeogenesis;GO:0006457//protein folding;GO:0042545//cell wall modification;GO:0046686//response to cadmium ion;GO:0009664//plant-type cell wall organization;GO:0006096//glycolysis;GO:0009651//response to salt stress	GO:0005524//ATP binding;GO:0051082//unfolded protein binding	GO:0005829//cytosol
230	BraA03004470	BraA03004470	43 kDa	100%	27%	47	10	17	0.013%	100	gi|685363287|ref|XP_009115921.1|	PREDICTED: phosphoglucan phosphatase DSP4, chloroplastic isoform X1 [Brassica rapa] >gi|923531667|ref|XP_013698799.1| PREDICTED: phosphoglucan phosphatase DSP4, chloroplastic isoform X2 [Brassica napus]	88.71	0	sp|Q9FEB5|DSP4_ARATH	Phosphoglucan phosphatase DSP4, chloroplastic OS=Arabidopsis thaliana GN=DSP4 PE=1 SV=1	93.63	0	M4CRR6	M4CRR6_BRARP Uncharacterized protein OS=Brassica rapa subsp. pekinensis GN=BRA006908 PE=4 SV=1	K14165|1|2e-30|133|mis:MICPUN_71544|atypical dual specificity phosphatase [EC:3.1.3.16 3.1.3.48]	GO:0006470//protein dephosphorylation;GO:0005983//starch catabolic process;GO:0007623//circadian rhythm;GO:0000023//maltose metabolic process;GO:0019252//starch biosynthetic process;GO:0019761//glucosinolate biosynthetic process;GO:0043085//positive regulation of catalytic activity	GO:0030247//polysaccharide binding;GO:0008138//protein tyrosine/serine/threonine phosphatase activity;GO:0005515//protein binding;GO:0019203//carbohydrate phosphatase activity	GO:0009570//chloroplast stroma
231	BraA03004886	BraA03004886	34 kDa	100%	36%	37	10	18	0.010%	100	gi|685290454|ref|XP_009136186.1|	PREDICTED: xyloglucan endotransglucosylase/hydrolase [Brassica rapa] >gi|923551443|ref|XP_013736745.1| PREDICTED: xyloglucan endotransglucosylase/hydrolase [Brassica napus]	98.98	0	sp|Q6YDN9|XTH_BRAOB	Xyloglucan endotransglucosylase/hydrolase OS=Brassica oleracea var. botrytis GN=XET16A PE=1 SV=1	100	0	M4D9K4	M4D9K4_BRARP Xyloglucan endotransglucosylase/hydrolase OS=Brassica rapa subsp. pekinensis GN=BRA013164 PE=3 SV=1	K08235|1|1e-177|622|brp:103860348|xyloglucan:xyloglucosyl transferase [EC:2.4.1.207]	GO:0009825//multidimensional cell growth;GO:0006073//cellular glucan metabolic process;GO:0048767//root hair elongation;GO:0009645//response to low light intensity stimulus;GO:0000271//polysaccharide biosynthetic process;GO:0009932//cell tip growth;GO:0071555//cell wall organization;GO:0009926//auxin polar transport;GO:0009733//response to auxin stimulus;GO:0008361//regulation of cell size;GO:004…	GO:0004553//hydrolase activity, hydrolyzing O-glycosyl compounds;GO:0016762//xyloglucan:xyloglucosyl transferase activity	GO:0009506//plasmodesma;GO:0009505//plant-type cell wall;GO:0009507//chloroplast;GO:0016020//membrane;GO:0048046//apoplast
232	BraA03004366	BraA03004366	87 kDa	100%	14%	37	10	16	0.010%	100	gi|685363196|ref|XP_009115882.1|	PREDICTED: proliferation-associated protein 2G4-like isoform X1 [Brassica rapa]	91.37	0	sp|Q38833|CHLG_ARATH	Chlorophyll synthase, chloroplastic OS=Arabidopsis thaliana GN=CHLG PE=2 SV=1	100	0	M4CRN7	M4CRN7_BRARP Uncharacterized protein OS=Brassica rapa subsp. pekinensis GN=BRA006878 PE=4 SV=1	K04040|1|0.0|671|brp:103841124|chlorophyll synthase [EC:2.5.1.62]	GO:0000085//G2 phase of mitotic cell cycle;GO:0009220//pyrimidine ribonucleotide biosynthetic process;GO:0001510//RNA methylation;GO:0010388//cullin deneddylation;GO:0009640//photomorphogenesis;GO:0010150//leaf senescence;GO:0006164//purine nucleotide biosynthetic process;GO:0006508//proteolysis;GO:0006606//protein import into nucleus	GO:0008235//metalloexopeptidase activity;GO:0004177//aminopeptidase activity	GO:0005730//nucleolus;GO:0005829//cytosol;GO:0005886//plasma membrane
233	BraA09002428	BraA09002428	130 kDa	100%	11%	19	10	13	0.0053%	100	gi|685365607|ref|XP_009116907.1|	PREDICTED: nodal modulator 1 [Brassica rapa]	30.27	1e-152	sp|Q5JPE7|NOMO2_HUMAN	Nodal modulator 2 OS=Homo sapiens GN=NOMO2 PE=1 SV=1	100	0	M4CTY1	M4CTY1_BRARP Uncharacterized protein OS=Brassica rapa subsp. pekinensis GN=BRA007675 PE=4 SV=1	-	GO:0006499//N-terminal protein myristoylation;GO:0006486//protein glycosylation	GO:0004180//carboxypeptidase activity;GO:0030246//carbohydrate binding	GO:0009505//plant-type cell wall;GO:0005794//Golgi apparatus;GO:0005774//vacuolar membrane;GO:0005576//extracellular region;GO:0005783//endoplasmic reticulum
234	BraA09001575	BraA09001575	31 kDa	100%	37%	155	10	24	0.043%	100	gi|923549586|ref|XP_013736166.1|	PREDICTED: photosystem I reaction center subunit II-2, chloroplastic, partial [Brassica napus]	93.1	2e-98	sp|P12353|PSAD_SPIOL	Photosystem I reaction center subunit II, chloroplastic OS=Spinacia oleracea GN=psaD PE=1 SV=2	96.42	0	M4F584	M4F584_BRARP Uncharacterized protein OS=Brassica rapa subsp. pekinensis GN=BRA036240 PE=4 SV=1	K02692|1|1e-108|392|brp:103836715|photosystem I subunit II	GO:0035304//regulation of protein dephosphorylation;GO:0030003//cellular cation homeostasis;GO:0010207//photosystem II assembly;GO:0070838//divalent metal ion transport;GO:0019344//cysteine biosynthetic process;GO:0009657//plastid organization;GO:0006364//rRNA processing	-	GO:0009941//chloroplast envelope;GO:0009538//photosystem I reaction center;GO:0009535//chloroplast thylakoid membrane;GO:0010287//plastoglobule
235	BraA03000399	BraA03000399	55 kDa	100%	23%	33	10	20	0.0092%	100	gi|685280366|ref|XP_009131089.1|	PREDICTED: pyruvate kinase, cytosolic isozyme-like [Brassica rapa] >gi|685280368|ref|XP_009131090.1| PREDICTED: pyruvate kinase, cytosolic isozyme-like [Brassica rapa]	85.88	0	sp|P22200|KPYC_SOLTU	Pyruvate kinase, cytosolic isozyme OS=Solanum tuberosum PE=2 SV=1	100	0	M4CP70	M4CP70_BRARP Pyruvate kinase OS=Brassica rapa subsp. pekinensis GN=BRA006008 PE=3 SV=1	K00873|1|0.0|1016|brp:103855804|pyruvate kinase [EC:2.7.1.40]	GO:0000023//maltose metabolic process;GO:0019252//starch biosynthetic process;GO:0006096//glycolysis;GO:0016310//phosphorylation;GO:0046686//response to cadmium ion;GO:0019761//glucosinolate biosynthetic process;GO:0043085//positive regulation of catalytic activity	GO:0030955//potassium ion binding;GO:0004743//pyruvate kinase activity;GO:0000287//magnesium ion binding	GO:0005829//cytosol;GO:0005886//plasma membrane
236	BraA03001768	BraA03001768	52 kDa	100%	28%	28	10	16	0.0078%	94.46	gi|62321535|dbj|BAD95031.1|	3-ketoacyl-CoA thiolase [Arabidopsis thaliana]	88.16	0	sp|Q56WD9|THIK2_ARATH	3-ketoacyl-CoA thiolase 2, peroxisomal OS=Arabidopsis thaliana GN=PED1 PE=1 SV=2	91.43	0	M4E2C7	M4E2C7_BRARP Uncharacterized protein OS=Brassica rapa subsp. pekinensis GN=BRA022927 PE=3 SV=1	K07513|1|0.0|834|brp:103857473|acetyl-CoA acyltransferase 1 [EC:2.3.1.16]	GO:0051788//response to misfolded protein;GO:0009611//response to wounding;GO:0006635//fatty acid beta-oxidation;GO:0043161//proteasomal ubiquitin-dependent protein catabolic process;GO:0009407//toxin catabolic process;GO:0080129//proteasome core complex assembly;GO:0009695//jasmonic acid biosynthetic process;GO:0010111//glyoxysome organization;GO:0009789//positive regulation of abscisic acid med…	GO:0003988//acetyl-CoA C-acyltransferase activity	GO:0005774//vacuolar membrane;GO:0009507//chloroplast;GO:0005777//peroxisome;GO:0005730//nucleolus;GO:0005829//cytosol;GO:0005739//mitochondrion
237	BraA09003614	BraA09003614	86 kDa	100%	14%	27	10	16	0.0076%	99.6	gi|923711614|ref|XP_013662614.1|	PREDICTED: probable methyltransferase PMT24 [Brassica napus] >gi|674884158|emb|CDY48339.1| BnaA09g26820D [Brassica napus]	88.98	0	sp|Q6NPR7|PMTO_ARATH	Probable methyltransferase PMT24 OS=Arabidopsis thaliana GN=At1g29470 PE=2 SV=1	99.47	0	M4EU37	M4EU37_BRARP Uncharacterized protein OS=Brassica rapa subsp. pekinensis GN=BRA032319 PE=4 SV=1	K16302|1|2e-165|583|vvi:100245434|metal transporter CNNM	GO:0032259//methylation	GO:0008168//methyltransferase activity	GO:0005802//trans-Golgi network;GO:0005794//Golgi apparatus;GO:0005768//endosome
238	BraA07002799	BraA07002799	31 kDa	100%	37%	68	10	20	0.019%	100	gi|685337227|ref|XP_009105817.1|	PREDICTED: uncharacterized protein LOC103831669 [Brassica rapa]	-	-	-	-	100	0	M4DI07	M4DI07_BRARP Uncharacterized protein OS=Brassica rapa subsp. pekinensis GN=BRA016134 PE=4 SV=1	-	GO:0055114//oxidation-reduction process	GO:0016491//oxidoreductase activity;GO:0051537//2 iron, 2 sulfur cluster binding	GO:0009941//chloroplast envelope;GO:0009535//chloroplast thylakoid membrane
239	BraA10001284	BraA10001284	74 kDa	100%	45%	49	10	16	0.014%	100	gi|685370626|ref|XP_009119063.1|	PREDICTED: ATP-dependent zinc metalloprotease FTSH 8, chloroplastic [Brassica rapa] >gi|685370629|ref|XP_009119064.1| PREDICTED: ATP-dependent zinc metalloprotease FTSH 8, chloroplastic [Brassica rapa]	93.82	0	sp|Q8W585|FTSH8_ARATH	ATP-dependent zinc metalloprotease FTSH 8, chloroplastic OS=Arabidopsis thaliana GN=FTSH8 PE=1 SV=1	100	0	M4DG76	M4DG76_BRARP Uncharacterized protein OS=Brassica rapa subsp. pekinensis GN=BRA015499 PE=3 SV=1	K03798|1|0.0|1192|brp:103844041|cell division protease FtsH [EC:3.4.24.-]	GO:0006098//pentose-phosphate shunt;GO:0042744//hydrogen peroxide catabolic process;GO:0035304//regulation of protein dephosphorylation;GO:0010207//photosystem II assembly;GO:0009902//chloroplast relocation;GO:0010304//PSII associated light-harvesting complex II catabolic process;GO:0010206//photosystem II repair;GO:0006508//proteolysis;GO:0045893//positive regulation of transcription, DNA-depend…	GO:0008270//zinc ion binding;GO:0004176//ATP-dependent peptidase activity;GO:0004222//metalloendopeptidase activity;GO:0005524//ATP binding	GO:0009941//chloroplast envelope;GO:0031977//thylakoid lumen;GO:0016021//integral to membrane;GO:0009535//chloroplast thylakoid membrane;GO:0005739//mitochondrion
240	BraA03001094	BraA03001094	29 kDa	100%	53%	95	10	23	0.027%	100	gi|685282017|ref|XP_009131920.1|	PREDICTED: mitochondrial outer membrane protein porin 1 [Brassica rapa]	86.96	2e-177	sp|Q9SRH5|VDAC1_ARATH	Mitochondrial outer membrane protein porin 1 OS=Arabidopsis thaliana GN=VDAC1 PE=1 SV=3	100	0	M4CR23	M4CR23_BRARP Uncharacterized protein OS=Brassica rapa subsp. pekinensis GN=BRA006664 PE=4 SV=1	K15040|1|3e-157|554|brp:103856564|voltage-dependent anion channel protein 2	GO:0055085//transmembrane transport;GO:0044070//regulation of anion transport;GO:0006511//ubiquitin-dependent protein catabolic process;GO:0051788//response to misfolded protein;GO:0080129//proteasome core complex assembly;GO:0009617//response to bacterium;GO:0009853//photorespiration	GO:0005515//protein binding;GO:0008308//voltage-gated anion channel activity	GO:0009941//chloroplast envelope;GO:0005741//mitochondrial outer membrane;GO:0005774//vacuolar membrane;GO:0005794//Golgi apparatus;GO:0005886//plasma membrane
241	BraA05000686	BraA05000686	90 kDa	100%	13%	27	10	16	0.0076%	100	gi|685310081|ref|XP_009145643.1|	PREDICTED: protein TRIGALACTOSYLDIACYLGLYCEROL 2, chloroplastic [Brassica rapa]	92.65	0	sp|Q9LTR2|TGD2_ARATH	Protein TRIGALACTOSYLDIACYLGLYCEROL 2, chloroplastic OS=Arabidopsis thaliana GN=TGD2 PE=1 SV=1	97.95	0	M4F3Z1	M4F3Z1_BRARP Uncharacterized protein OS=Brassica rapa subsp. pekinensis GN=BRA035791 PE=3 SV=1	K00609|1|0.0|724|brp:103869333|aspartate carbamoyltransferase catalytic subunit [EC:2.1.3.2]	GO:0006164//purine nucleotide biosynthetic process;GO:0009220//pyrimidine ribonucleotide biosynthetic process;GO:0006520//cellular amino acid metabolic process;GO:0032365//intracellular lipid transport;GO:0006207//'de novo' pyrimidine nucleobase biosynthetic process;GO:0010207//photosystem II assembly;GO:0016036//cellular response to phosphate starvation	GO:0005543//phospholipid binding;GO:0004070//aspartate carbamoyltransferase activity;GO:0005515//protein binding;GO:0005319//lipid transporter activity;GO:0016597//amino acid binding	GO:0005829//cytosol;GO:0009706//chloroplast inner membrane;GO:0009570//chloroplast stroma
242	BraA07003285	BraA07003285	56 kDa	100%	27%	53	10	20	0.015%	100	gi|685338846|ref|XP_009106410.1|	PREDICTED: protein disulfide isomerase-like 1-2 [Brassica rapa]	84.73	0	sp|Q9SRG3|PDI12_ARATH	Protein disulfide isomerase-like 1-2 OS=Arabidopsis thaliana GN=PDIL1-2 PE=2 SV=1	100	0	M4DGP0	M4DGP0_BRARP Protein disulfide-isomerase OS=Brassica rapa subsp. pekinensis GN=BRA015665 PE=3 SV=1	K09580|1|0.0|1036|brp:103832197|protein disulfide-isomerase A1 [EC:5.3.4.1]	GO:0006662//glycerol ether metabolic process;GO:0048316//seed development;GO:0034976//response to endoplasmic reticulum stress;GO:0006457//protein folding;GO:0009651//response to salt stress;GO:0045454//cell redox homeostasis;GO:0009408//response to heat;GO:0009627//systemic acquired resistance;GO:0043067//regulation of programmed cell death;GO:0010043//response to zinc ion;GO:0046686//response t…	GO:0003756//protein disulfide isomerase activity;GO:0009055//electron carrier activity;GO:0005515//protein binding;GO:0015035//protein disulfide oxidoreductase activity	GO:0000327//lytic vacuole within protein storage vacuole;GO:0009505//plant-type cell wall;GO:0005774//vacuolar membrane;GO:0009579//thylakoid;GO:0009507//chloroplast;GO:0005794//Golgi apparatus;GO:0005783//endoplasmic reticulum;GO:0005886//plasma membrane
243	BraA06002585	BraA06002585	123 kDa	100%	10.0%	72	10	22	0.020%	100	gi|685315776|ref|XP_009148514.1|	PREDICTED: putative lactoylglutathione lyase isoform X2 [Brassica rapa] >gi|923640915|ref|XP_013641206.1| PREDICTED: putative lactoylglutathione lyase isoform X1 [Brassica napus]	86.99	0	sp|Q9SA96|AROD1_ARATH	Arogenate dehydratase/prephenate dehydratase 1, chloroplastic OS=Arabidopsis thaliana GN=ADT1 PE=1 SV=1	98.58	0	M4DTI7	M4DTI7_BRARP Aminomethyltransferase OS=Brassica rapa subsp. pekinensis GN=BRA019830 PE=3 SV=1	K05359|1|0.0|800|brp:103871931|arogenate/prephenate dehydratase [EC:4.2.1.91 4.2.1.51]!K00605|4|0.0|711|brp:103836204|aminomethyltransferase [EC:2.1.2.10]	GO:0042744//hydrogen peroxide catabolic process;GO:0010048//vernalization response;GO:0016117//carotenoid biosynthetic process;GO:0010075//regulation of meristem growth;GO:0007389//pattern specification process;GO:0006546//glycine catabolic process;GO:0043481//anthocyanin accumulation in tissues in response to UV light;GO:0010015//root morphogenesis;GO:0008361//regulation of cell size;GO:0009094/…	GO:0047769//arogenate dehydratase activity;GO:0016597//amino acid binding;GO:0008483//transaminase activity;GO:0004047//aminomethyltransferase activity;GO:0004664//prephenate dehydratase activity	GO:0009941//chloroplast envelope;GO:0048046//apoplast;GO:0016020//membrane;GO:0022626//cytosolic ribosome;GO:0009570//chloroplast stroma;GO:0009534//chloroplast thylakoid;GO:0005739//mitochondrion
244	BraA02001360	BraA02001360	61 kDa	100%	19%	19	10	13	0.0053%	100	gi|685271927|ref|XP_009127017.1|	PREDICTED: trigger factor-like protein TIG, Chloroplastic [Brassica rapa]	84.29	0	sp|Q8S9L5|TIG_ARATH	Trigger factor-like protein TIG, Chloroplastic OS=Arabidopsis thaliana GN=TIG PE=1 SV=1	99.63	0	M4F3B3	M4F3B3_BRARP Uncharacterized protein OS=Brassica rapa subsp. pekinensis GN=BRA035563 PE=4 SV=1	-	GO:0010103//stomatal complex morphogenesis;GO:0016117//carotenoid biosynthetic process;GO:0006457//protein folding;GO:0019252//starch biosynthetic process;GO:0019288//isopentenyl diphosphate biosynthetic process, mevalonate-independent pathway;GO:0009902//chloroplast relocation;GO:0000023//maltose metabolic process;GO:0015031//protein transport;GO:0016556//mRNA modification;GO:0034660//ncRNA meta…	GO:0003755//peptidyl-prolyl cis-trans isomerase activity	GO:0009941//chloroplast envelope;GO:0009570//chloroplast stroma
245	BraA02001174	BraA02001174	48 kDa	100%	30%	87	10	21	0.024%	100	gi|685271439|ref|XP_009126763.1|	PREDICTED: malate dehydrogenase [NADP], chloroplastic-like [Brassica rapa]	93.69	0	sp|Q8H1E2|MDHNP_ARATH	Malate dehydrogenase [NADP], chloroplastic OS=Arabidopsis thaliana GN=At5g58330 PE=2 SV=1	100	0	M4DV31	M4DV31_BRARP Uncharacterized protein OS=Brassica rapa subsp. pekinensis GN=BRA020374 PE=3 SV=1	K00051|1|0.0|843|brp:103851645|malate dehydrogenase (NADP+) [EC:1.1.1.82]	GO:0043085//positive regulation of catalytic activity;GO:0019252//starch biosynthetic process;GO:0010207//photosystem II assembly;GO:0000023//maltose metabolic process;GO:0006108//malate metabolic process;GO:0006099//tricarboxylic acid cycle;GO:0019761//glucosinolate biosynthetic process;GO:0009657//plastid organization;GO:0006364//rRNA processing	GO:0030060//L-malate dehydrogenase activity;GO:0000166//nucleotide binding;GO:0046554//malate dehydrogenase (NADP+) activity	GO:0009941//chloroplast envelope;GO:0048046//apoplast;GO:0009570//chloroplast stroma;GO:0009579//thylakoid;GO:0005739//mitochondrion
246	BraA10000705	BraA10000705	126 kDa	100%	8.3%	35	10	16	0.0098%	100	gi|685373142|ref|XP_009120031.1|	PREDICTED: dihydrolipoyllysine-residue succinyltransferase component of 2-oxoglutarate dehydrogenase complex 1, mitochondrial isoform X1 [Brassica rapa] >gi|923727045|ref|XP_013666832.1| PREDICTED: dihydrolipoyllysine-residue succinyltransferase component of 2-oxoglutarate dehydrogenase complex 1, mitochondrial-like isoform X1 [Brassica napus] >gi|674915801|emb|CDY17300.1| BnaA10g09340D [Brassica…	91.43	0	sp|Q9FLQ4|ODO2A_ARATH	Dihydrolipoyllysine-residue succinyltransferase component of 2-oxoglutarate dehydrogenase complex 1, mitochondrial OS=Arabidopsis thaliana GN=At5g55070 PE=1 SV=1	95.85	0	M4CFF3	M4CFF3_BRARP Uncharacterized protein OS=Brassica rapa subsp. pekinensis GN=BRA002935 PE=4 SV=1	K18270|1|0.0|1053|crb:CARUB_v10026040mg|Rab3 GTPase-activating protein catalytic subunit!K00658|2|0.0|794|brp:103844953|2-oxoglutarate dehydrogenase E2 component (dihydrolipoamide succinyltransferase) [EC:2.3.1.61]	-	-	GO:0005737//cytoplasm
247	BraA08001818	BraA08001818	54 kDa	100%	22%	39	10	17	0.011%	100	gi|685378221|ref|XP_009121909.1|	PREDICTED: diaminopimelate decarboxylase 2, chloroplastic [Brassica rapa]	91.45	0	sp|Q94A94|DCDA2_ARATH	Diaminopimelate decarboxylase 2, chloroplastic OS=Arabidopsis thaliana GN=LYSA2 PE=1 SV=1	100	0	M4CXI4	M4CXI4_BRARP Uncharacterized protein OS=Brassica rapa subsp. pekinensis GN=BRA008931 PE=3 SV=1	K01586|1|0.0|977|brp:103846688|diaminopimelate decarboxylase [EC:4.1.1.20]	GO:0009089//lysine biosynthetic process via diaminopimelate	GO:0030170//pyridoxal phosphate binding;GO:0008836//diaminopimelate decarboxylase activity	GO:0009570//chloroplast stroma;GO:0005829//cytosol
248	BraA03004894	BraA03004894	41 kDa	100%	37%	95	10	24	0.027%	100	gi|685290462|ref|XP_009136191.1|	PREDICTED: enoyl-[acyl-carrier-protein] reductase [NADH], chloroplastic-like [Brassica rapa]	94.59	0	sp|P80030|FABI_BRANA	Enoyl-[acyl-carrier-protein] reductase [NADH], chloroplastic OS=Brassica napus PE=1 SV=2	94.85	0	Q93X64	Q93X64_BRANA Enoyl-[acyl-carrier protein] reductase (Precursor) OS=Brassica napus GN=enrB1 PE=2 SV=1	K00208|1|0.0|675|brp:103860354|enoyl-[acyl-carrier protein] reductase I [EC:1.3.1.9 1.3.1.10]	GO:0016132//brassinosteroid biosynthetic process;GO:0006633//fatty acid biosynthetic process;GO:0055114//oxidation-reduction process;GO:0009651//response to salt stress;GO:0006084//acetyl-CoA metabolic process;GO:0006816//calcium ion transport;GO:0007030//Golgi organization;GO:0016126//sterol biosynthetic process	GO:0005507//copper ion binding;GO:0004318//enoyl-[acyl-carrier-protein] reductase (NADH) activity;GO:0000166//nucleotide binding;GO:0016631//enoyl-[acyl-carrier-protein] reductase activity	GO:0009941//chloroplast envelope;GO:0009579//thylakoid;GO:0009570//chloroplast stroma;GO:0005835//fatty acid synthase complex
249	BraA06001932	BraA06001932	33 kDa	100%	37%	33	10	17	0.0092%	100	gi|685317928|ref|XP_009149444.1|	PREDICTED: isoflavone reductase homolog P3 [Brassica rapa]	67.58	9e-141	sp|P52577|IFRH_ARATH	Isoflavone reductase homolog P3 OS=Arabidopsis thaliana GN=At1g75280 PE=2 SV=1	100	0	M4EAE0	M4EAE0_BRARP Uncharacterized protein OS=Brassica rapa subsp. pekinensis GN=BRA025748 PE=4 SV=1	K13081|1|7e-58|224|jcu:105641976|leucoanthocyanidin reductase [EC:1.17.1.3]	-	GO:0000166//nucleotide binding	GO:0005737//cytoplasm
250	BraA06002793	BraA06002793	58 kDa	100%	24%	29	10	17	0.0081%	100	gi|685315452|ref|XP_009148347.1|	PREDICTED: biotin carboxylase, chloroplastic [Brassica rapa] >gi|674939765|emb|CDX93445.1| BnaA06g06030D [Brassica napus]	90.11	0	sp|O04983|ACCC_ARATH	Biotin carboxylase, chloroplastic OS=Arabidopsis thaliana GN=CAC2 PE=1 SV=1	99.81	0	D9I768	D9I768_BRACM Chloroplast biotin carboxylase OS=Brassica campestris GN=BraA.BC.a PE=4 SV=1	K01961|1|0.0|1040|brp:103871796|acetyl-CoA carboxylase, biotin carboxylase subunit [EC:6.4.1.2 6.3.4.14]	GO:0009611//response to wounding;GO:0016126//sterol biosynthetic process;GO:0009805//coumarin biosynthetic process;GO:0009825//multidimensional cell growth;GO:0043481//anthocyanin accumulation in tissues in response to UV light;GO:0048767//root hair elongation;GO:0006633//fatty acid biosynthetic process;GO:0006084//acetyl-CoA metabolic process;GO:0000271//polysaccharide biosynthetic process;GO:00…	GO:0003989//acetyl-CoA carboxylase activity;GO:0004075//biotin carboxylase activity;GO:0046872//metal ion binding;GO:0005524//ATP binding	GO:0009941//chloroplast envelope;GO:0005829//cytosol;GO:0009570//chloroplast stroma
251	BraA05000344	BraA05000344	30 kDa	100%	47%	29	10	15	0.0081%	100	gi|685308774|ref|XP_009145039.1|	PREDICTED: gamma carbonic anhydrase 2, mitochondrial [Brassica rapa]	89.17	0	sp|Q9C6B3|GCA2_ARATH	Gamma carbonic anhydrase 2, mitochondrial OS=Arabidopsis thaliana GN=GAMMACA2 PE=1 SV=1	100	0	M4ETT4	M4ETT4_BRARP Uncharacterized protein OS=Brassica rapa subsp. pekinensis GN=BRA032216 PE=4 SV=1	-	GO:0070207//protein homotrimerization;GO:0009651//response to salt stress;GO:0019252//starch biosynthetic process;GO:2000377//regulation of reactive oxygen species metabolic process;GO:0009853//photorespiration;GO:0009901//anther dehiscence	GO:0004089//carbonate dehydratase activity;GO:0005515//protein binding	GO:0005747//mitochondrial respiratory chain complex I;GO:0009507//chloroplast
252	BraA05003881	BraA05003881	66 kDa	100%	19%	28	10	15	0.0078%	96.75	gi|685312860|ref|XP_009147001.1|	PREDICTED: phosphoinositide phospholipase C 2 [Brassica rapa]	91.08	0	sp|Q39033|PLCD2_ARATH	Phosphoinositide phospholipase C 2 OS=Arabidopsis thaliana GN=PLC2 PE=1 SV=1	96.74	0	M4ELM9	M4ELM9_BRARP Uncharacterized protein OS=Brassica rapa subsp. pekinensis GN=BRA029697 PE=4 SV=1	K05857|1|0.0|1136|brp:103870613|phosphatidylinositol phospholipase C, delta [EC:3.1.4.11]	GO:0006629//lipid metabolic process;GO:0035556//intracellular signal transduction;GO:0051645//Golgi localization;GO:0051646//mitochondrion localization;GO:0060151//peroxisome localization;GO:0030048//actin filament-based movement	GO:0004871//signal transducer activity;GO:0004435//phosphatidylinositol phospholipase C activity;GO:0005509//calcium ion binding	GO:0005622//intracellular;GO:0005886//plasma membrane
253	BraA06001549	BraA06001549	78 kDa	100%	17%	19	9	10	0.0053%	99.81	gi|685319072|ref|XP_009149853.1|	PREDICTED: aldehyde dehydrogenase family 2 member B4, mitochondrial [Brassica rapa]	91.86	0	sp|Q9SU63|AL2B4_ARATH	Aldehyde dehydrogenase family 2 member B4, mitochondrial OS=Arabidopsis thaliana GN=ALDH2B4 PE=1 SV=1	99.81	0	M4DNK3	M4DNK3_BRARP Uncharacterized protein OS=Brassica rapa subsp. pekinensis GN=BRA018090 PE=3 SV=1	K00128|1|0.0|1039|brp:103873180|aldehyde dehydrogenase (NAD+) [EC:1.2.1.3]	GO:0046686//response to cadmium ion;GO:0055114//oxidation-reduction process	GO:0004028//3-chloroallyl aldehyde dehydrogenase activity;GO:0004029//aldehyde dehydrogenase (NAD) activity;GO:0005524//ATP binding;GO:0001758//retinal dehydrogenase activity	GO:0009507//chloroplast;GO:0005739//mitochondrion
254	BraA09003740	BraA09003740	26 kDa	100%	58%	32	9	14	0.0090%	100	gi|15219257|ref|NP_173096.1|	20S proteasome subunit PAB1 [Arabidopsis thaliana] >gi|79318062|ref|NP_001031057.1| 20S proteasome subunit PAB1 [Arabidopsis thaliana] >gi|565491374|ref|XP_006303326.1| hypothetical protein CARUB_v10010173mg [Capsella rubella] >gi|567119616|ref|XP_006389910.1| hypothetical protein EUTSA_v10018943mg [Eutrema salsugineum] >gi|567119619|ref|XP_006389911.1| hypothetical protein EUTSA_v10018943mg [Eut…	100	9e-174	sp|O23708|PSA2A_ARATH	Proteasome subunit alpha type-2-A OS=Arabidopsis thaliana GN=PAB1 PE=1 SV=1	100	5e-172	V4KYR0	V4KYR0_EUTSA Uncharacterized protein OS=Eutrema salsugineum GN=EUTSA_v10008648mg PE=4 SV=1	K02726|1|5e-135|479|brp:103853177|20S proteasome subunit alpha 2 [EC:3.4.25.1]	GO:0043161//proteasomal ubiquitin-dependent protein catabolic process;GO:0042742//defense response to bacterium;GO:0051788//response to misfolded protein;GO:0080129//proteasome core complex assembly;GO:0010043//response to zinc ion	GO:0003743//translation initiation factor activity;GO:0004298//threonine-type endopeptidase activity;GO:0000166//nucleotide binding	GO:0019773//proteasome core complex, alpha-subunit complex;GO:0009507//chloroplast;GO:0022626//cytosolic ribosome;GO:0005634//nucleus
255	BraA04000904	BraA04000904	46 kDa	100%	14%	198	9	20	0.055%	87.59	gi|139390347|ref|YP_001122945.1|	PSI P700 apoprotein A2 [Aethionema cordifolium] >gi|158513600|sp|A4QJB4.1|PSAB_AETCO RecName: Full=Photosystem I P700 chlorophyll a apoprotein A2; AltName: Full=PSI-B; AltName: Full=PsaB >gi|134286140|dbj|BAF49769.1| PSI P700 apoprotein A2 [Aethionema cordifolium]	88.32	0	sp|A4QK17|PSAB_ARAHI	Photosystem I P700 chlorophyll a apoprotein A2 OS=Arabis hirsuta GN=psaB PE=3 SV=1	85.4	0	J7IP52	J7IP52_9ROSA Photosystem I P700 apoprotein A2 (Fragment) OS=Fragaria corymbosa GN=psaB PE=4 SV=1	K02690|1|0.0|691|aly:ARALYDRAFT_315521|photosystem I P700 chlorophyll a apoprotein A2	GO:0022900//electron transport chain;GO:0006354//DNA-dependent transcription, elongation;GO:0018298//protein-chromophore linkage;GO:0009769//photosynthesis, light harvesting in photosystem II;GO:0009768//photosynthesis, light harvesting in photosystem I;GO:0010207//photosystem II assembly	GO:0016168//chlorophyll binding;GO:0009055//electron carrier activity;GO:0016491//oxidoreductase activity;GO:0051539//4 iron, 4 sulfur cluster binding;GO:0000287//magnesium ion binding	GO:0016021//integral to membrane;GO:0009538//photosystem I reaction center;GO:0009941//chloroplast envelope;GO:0009539//photosystem II reaction center;GO:0009535//chloroplast thylakoid membrane;GO:0010287//plastoglobule
256	BraA04000727	BraA04000727	78 kDa	100%	19%	16	9	12	0.0045%	100	gi|685297532|ref|XP_009139565.1|	PREDICTED: long-chain-fatty-acid--[acyl-carrier-protein] ligase AEE15, chloroplastic [Brassica rapa]	86.42	0	sp|Q8W471|AAE15_ARATH	Long-chain-fatty-acid--[acyl-carrier-protein] ligase AEE15, chloroplastic OS=Arabidopsis thaliana GN=AAE15 PE=1 SV=1	100	0	M4EVC4	M4EVC4_BRARP Uncharacterized protein OS=Brassica rapa subsp. pekinensis GN=BRA032757 PE=4 SV=1	K01897|1|0.0|1377|brp:103863566|long-chain acyl-CoA synthetase [EC:6.2.1.3]	GO:0006655//phosphatidylglycerol biosynthetic process;GO:0019288//isopentenyl diphosphate biosynthetic process, mevalonate-independent pathway;GO:0015995//chlorophyll biosynthetic process;GO:0016117//carotenoid biosynthetic process;GO:0006636//unsaturated fatty acid biosynthetic process;GO:0019252//starch biosynthetic process;GO:0030497//fatty acid elongation	GO:0008922//long-chain fatty acid [acyl-carrier-protein] ligase activity	GO:0009941//chloroplast envelope
257	BraA08003787	BraA08003787	50 kDa	100%	24%	45	9	17	0.013%	100	gi|685345858|ref|XP_009109027.1|	PREDICTED: venom phosphodiesterase 2-like [Brassica rapa]	39.34	6e-79	sp|J3SEZ3|PDE1_CROAD	Venom phosphodiesterase 1 OS=Crotalus adamanteus PE=1 SV=2	100	0	M4D1H0	M4D1H0_BRARP Uncharacterized protein OS=Brassica rapa subsp. pekinensis GN=BRA010320 PE=4 SV=1	K01513|1|2e-152|539|pmum:103340741|ectonucleotide pyrophosphatase/phosphodiesterase family member 1/3 [EC:3.1.4.1 3.6.1.9]	GO:0009117//nucleotide metabolic process	GO:0016787//hydrolase activity	GO:0005576//extracellular region;GO:0005773//vacuole
258	BraA07001256	BraA07001256	60 kDa	100%	22%	45	9	14	0.013%	100	gi|685261624|ref|XP_009146394.1|	PREDICTED: dihydrolipoyl dehydrogenase 2, chloroplastic [Brassica rapa] >gi|923510491|ref|XP_013743862.1| PREDICTED: dihydrolipoyl dehydrogenase 2, chloroplastic-like [Brassica napus]	93.15	0	sp|F4JLP5|PLPD2_ARATH	Dihydrolipoyl dehydrogenase 2, chloroplastic OS=Arabidopsis thaliana GN=LPD2 PE=2 SV=2	100	0	M4EXK3	M4EXK3_BRARP Dihydrolipoyl dehydrogenase OS=Brassica rapa subsp. pekinensis GN=BRA033540 PE=3 SV=1	K00382|1|0.0|1065|brp:103870046|dihydrolipoamide dehydrogenase [EC:1.8.1.4]	GO:0042744//hydrogen peroxide catabolic process;GO:0055114//oxidation-reduction process;GO:0045454//cell redox homeostasis;GO:0006086//acetyl-CoA biosynthetic process from pyruvate	GO:0009055//electron carrier activity;GO:0050660//flavin adenine dinucleotide binding;GO:0004148//dihydrolipoyl dehydrogenase activity	GO:0005829//cytosol;GO:0005739//mitochondrion;GO:0005730//nucleolus;GO:0009941//chloroplast envelope;GO:0009570//chloroplast stroma
259	BraA03003934	BraA03003934	62 kDa	100%	19%	20	9	13	0.0056%	99.66	gi|685289382|ref|XP_009135634.1|	PREDICTED: D-3-phosphoglycerate dehydrogenase 2, chloroplastic [Brassica rapa]	93.38	0	sp|Q9LT69|SERA3_ARATH	D-3-phosphoglycerate dehydrogenase 3, chloroplastic OS=Arabidopsis thaliana GN=PGDH3 PE=1 SV=1	99.66	0	M4CC17	M4CC17_BRARP Uncharacterized protein OS=Brassica rapa subsp. pekinensis GN=BRA001747 PE=3 SV=1	K00058|1|0.0|1102|brp:103859810|D-3-phosphoglycerate dehydrogenase [EC:1.1.1.95]	GO:0006564//L-serine biosynthetic process;GO:0055114//oxidation-reduction process	GO:0051287//NAD binding;GO:0004617//phosphoglycerate dehydrogenase activity;GO:0016597//amino acid binding	GO:0009570//chloroplast stroma;GO:0005739//mitochondrion
260	BraA08005388	BraA08005388	60 kDa	100%	22%	32	9	19	0.0090%	100	gi|685350343|ref|XP_009110686.1|	PREDICTED: aspartic proteinase A1-like [Brassica rapa] >gi|923693899|ref|XP_013657471.1| PREDICTED: aspartic proteinase A1-like [Brassica napus]	91.22	0	sp|O65390|APA1_ARATH	Aspartic proteinase A1 OS=Arabidopsis thaliana GN=APA1 PE=1 SV=1	100	0	M4DJX7	M4DJX7_BRARP Uncharacterized protein OS=Brassica rapa subsp. pekinensis GN=BRA016805 PE=3 SV=1	K08245|1|0.0|1036|brp:103836199|phytepsin [EC:3.4.23.40]	GO:0006629//lipid metabolic process;GO:0006623//protein targeting to vacuole;GO:0009651//response to salt stress;GO:0009266//response to temperature stimulus;GO:0006508//proteolysis;GO:0006972//hyperosmotic response;GO:0006833//water transport;GO:0048513//organ development;GO:0007030//Golgi organization;GO:0006096//glycolysis;GO:0046686//response to cadmium ion	GO:0004190//aspartic-type endopeptidase activity	GO:0005829//cytosol;GO:0009506//plasmodesma;GO:0005576//extracellular region;GO:0005773//vacuole
261	BraA04003324	BraA04003324	57 kDa	100%	24%	21	9	15	0.0059%	100	gi|674902612|emb|CDY30471.1|	BnaA04g25720D [Brassica napus]	94.08	0	sp|O64879|BGL15_ARATH	Beta-glucosidase 15 OS=Arabidopsis thaliana GN=BGLU15 PE=1 SV=1	99.61	0	M4F988	M4F988_BRARP Uncharacterized protein OS=Brassica rapa subsp. pekinensis GN=BRA037651 PE=3 SV=1	K01188|1|0.0|1021|brp:103866139|beta-glucosidase [EC:3.2.1.21]	GO:0005975//carbohydrate metabolic process;GO:0010359//regulation of anion channel activity	GO:0004553//hydrolase activity, hydrolyzing O-glycosyl compounds;GO:0043169//cation binding	GO:0009505//plant-type cell wall;GO:0005794//Golgi apparatus;GO:0009506//plasmodesma;GO:0005576//extracellular region;GO:0005829//cytosol
262	BraA09000925	BraA09000925	63 kDa	100%	19%	18	9	12	0.0050%	94.47	gi|923719735|ref|XP_013664610.1|	PREDICTED: 2-isopropylmalate synthase 1, chloroplastic-like [Brassica napus]	83.2	0	sp|Q9LPR4|LEU11_ARATH	2-isopropylmalate synthase 1, chloroplastic OS=Arabidopsis thaliana GN=IPMS1 PE=1 SV=2	91.23	0	M4EQG0	M4EQG0_BRARP Uncharacterized protein OS=Brassica rapa subsp. pekinensis GN=BRA031031 PE=3 SV=1	K01649|1|0.0|1087|brp:103842698|2-isopropylmalate synthase [EC:2.3.3.13]	GO:0009098//leucine biosynthetic process	GO:0003852//2-isopropylmalate synthase activity	GO:0009941//chloroplast envelope;GO:0009570//chloroplast stroma
263	BraA06004534	BraA06004534	100 kDa	100%	9.9%	16	9	11	0.0045%	99.12	gi|685320690|ref|XP_009150395.1|	PREDICTED: uncharacterized protein LOC103873754 [Brassica rapa] >gi|923646403|ref|XP_013642983.1| PREDICTED: ribonuclease J-like [Brassica napus]	36.48	3e-91	sp|P54122|RNJ_CORGL	Ribonuclease J OS=Corynebacterium glutamicum (strain ATCC 13032 / DSM 20300 / JCM 1318 / LMG 3730 / NCIMB 10025) GN=rnj PE=3 SV=2	99.12	0	M4FC13	M4FC13_BRARP Uncharacterized protein OS=Brassica rapa subsp. pekinensis GN=BRA038629 PE=4 SV=1	K13148|1|1e-07|59.7|pop:POPTR_0010s11650g|integrator complex subunit 11 [EC:3.1.27.-]	GO:0045333//cellular respiration;GO:0009793//embryo development ending in seed dormancy;GO:0015979//photosynthesis	GO:0003677//DNA binding;GO:0016787//hydrolase activity	GO:0009507//chloroplast
264	BraA01001668	BraA01001668	38 kDa	100%	34%	62	9	14	0.017%	100	gi|685260859|ref|XP_009142435.1|	PREDICTED: fructose-bisphosphate aldolase, cytoplasmic isozyme [Brassica rapa] >gi|674944143|emb|CDX89329.1| BnaA01g15640D [Brassica napus]	94.69	0	sp|O65581|ALFC5_ARATH	Fructose-bisphosphate aldolase 5, cytosolic OS=Arabidopsis thaliana GN=FBA5 PE=1 SV=1	100	0	M4ECB7	M4ECB7_BRARP Fructose-bisphosphate aldolase OS=Brassica rapa subsp. pekinensis GN=BRA026426 PE=3 SV=1	K01623|1|0.0|705|brp:103866289|fructose-bisphosphate aldolase, class I [EC:4.1.2.13]	GO:0001666//response to hypoxia;GO:0006098//pentose-phosphate shunt;GO:0009718//anthocyanin-containing compound biosynthetic process;GO:0000023//maltose metabolic process;GO:0019252//starch biosynthetic process;GO:0006096//glycolysis	GO:0004332//fructose-bisphosphate aldolase activity	GO:0009507//chloroplast
265	BraA06005563	BraA06005563	94 kDa	100%	16%	38	9	17	0.011%	100	gi|923651657|ref|XP_013644609.1|	PREDICTED: protease Do-like 1, chloroplastic [Brassica napus]	90.58	0	sp|O22609|DEGP1_ARATH	Protease Do-like 1, chloroplastic OS=Arabidopsis thaliana GN=DEGP1 PE=1 SV=2	100	0	M4E956	M4E956_BRARP Uncharacterized protein OS=Brassica rapa subsp. pekinensis GN=BRA025312 PE=4 SV=1	K14810|1|4e-33|144|ota:Ot01g04880|ATP-dependent RNA helicase DDX56/DBP9 [EC:3.6.4.13]!K08669|2|6e-31|136|crb:CARUB_v10000993mg|HtrA serine peptidase 2 [EC:3.4.21.108]	GO:0006098//pentose-phosphate shunt;GO:0010304//PSII associated light-harvesting complex II catabolic process;GO:0015996//chlorophyll catabolic process;GO:0006508//proteolysis;GO:0010206//photosystem II repair;GO:0019761//glucosinolate biosynthetic process	GO:0004252//serine-type endopeptidase activity	GO:0031307//integral to mitochondrial outer membrane;GO:0009535//chloroplast thylakoid membrane;GO:0005634//nucleus;GO:0009543//chloroplast thylakoid lumen
266	BraA02000590	BraA02000590	67 kDa	100%	26%	72	9	25	0.020%	100	gi|923710694|ref|XP_013662361.1|	PREDICTED: mitochondrial outer membrane protein porin 3-like [Brassica napus] >gi|674947784|emb|CDX85566.1| BnaA02g02470D [Brassica napus]	80.07	2e-158	sp|Q9SMX3|VDAC3_ARATH	Mitochondrial outer membrane protein porin 3 OS=Arabidopsis thaliana GN=VDAC3 PE=1 SV=3	96.45	0	M4E400	M4E400_BRARP Uncharacterized protein OS=Brassica rapa subsp. pekinensis GN=BRA023503 PE=4 SV=1	K13947|1|0.0|650|brp:103850967|auxin efflux carrier family!K15040|2|2e-158|559|brp:103850966|voltage-dependent anion channel protein 2	GO:0010252//auxin homeostasis;GO:0042742//defense response to bacterium;GO:0010315//auxin efflux;GO:0010029//regulation of seed germination;GO:0009555//pollen development;GO:0009926//auxin polar transport;GO:0009409//response to cold;GO:0009060//aerobic respiration;GO:0055085//transmembrane transport;GO:0044070//regulation of anion transport	GO:0008308//voltage-gated anion channel activity;GO:0009672//auxin:hydrogen symporter activity	GO:0005774//vacuolar membrane;GO:0009941//chloroplast envelope;GO:0016021//integral to membrane;GO:0005618//cell wall;GO:0005730//nucleolus;GO:0005741//mitochondrial outer membrane;GO:0005783//endoplasmic reticulum;GO:0005886//plasma membrane
267	BraA09003039	BraA09003039	40 kDa	100%	31%	31	9	14	0.0087%	100	gi|685362321|ref|XP_009115505.1|	PREDICTED: quinone oxidoreductase-like protein At1g23740, chloroplastic [Brassica rapa]	90.16	0	sp|Q9ZUC1|AOR_ARATH	NADPH-dependent alkenal/one oxidoreductase, chloroplastic OS=Arabidopsis thaliana GN=AOR PE=1 SV=2	100	0	M4E761	M4E761_BRARP Uncharacterized protein OS=Brassica rapa subsp. pekinensis GN=BRA024616 PE=4 SV=1	K18980|1|0.0|646|brp:103840740|2-methylene-furan-3-one reductase [EC:1.3.1.105]	GO:0009072//aromatic amino acid family metabolic process;GO:0000096//sulfur amino acid metabolic process;GO:0016117//carotenoid biosynthetic process;GO:0006636//unsaturated fatty acid biosynthetic process;GO:0010264//myo-inositol hexakisphosphate biosynthetic process;GO:0044272//sulfur compound biosynthetic process;GO:0019288//isopentenyl diphosphate biosynthetic process, mevalonate-independent p…	GO:0035671//enone reductase activity;GO:0008270//zinc ion binding;GO:0000166//nucleotide binding;GO:0035798//2-alkenal reductase (NADP+) activity;GO:0003960//NADPH:quinone reductase activity	GO:0009941//chloroplast envelope;GO:0048046//apoplast;GO:0010319//stromule;GO:0009570//chloroplast stroma;GO:0009579//thylakoid
268	BraA04002130	BraA04002130	27 kDa	100%	41%	75	9	21	0.021%	100	gi|567204835|ref|XP_006408588.1|	hypothetical protein EUTSA_v10002085mg [Eutrema salsugineum] >gi|685300027|ref|XP_009140754.1| PREDICTED: proteasome subunit alpha type-3 [Brassica rapa] >gi|923681639|ref|XP_013653707.1| PREDICTED: proteasome subunit alpha type-3 [Brassica napus] >gi|923817244|ref|XP_013692897.1| PREDICTED: proteasome subunit alpha type-3 [Brassica napus] >gi|557109744|gb|ESQ50041.1| hypothetical protein EUTSA_v…	99.2	0	sp|O23715|PSA3_ARATH	Proteasome subunit alpha type-3 OS=Arabidopsis thaliana GN=PAG1 PE=1 SV=2	100	0	V4NTL3	V4NTL3_EUTSA Uncharacterized protein OS=Eutrema salsugineum GN=EUTSA_v10002085mg PE=4 SV=1	K02727|1|1e-126|452|brp:103864745|20S proteasome subunit alpha 7 [EC:3.4.25.1]	GO:0043161//proteasomal ubiquitin-dependent protein catabolic process;GO:0009651//response to salt stress;GO:0051788//response to misfolded protein;GO:0009409//response to cold;GO:0080129//proteasome core complex assembly;GO:0006972//hyperosmotic response;GO:0006833//water transport;GO:0007030//Golgi organization;GO:0006096//glycolysis;GO:0006094//gluconeogenesis;GO:0009853//photorespiration;GO:0…	GO:0004298//threonine-type endopeptidase activity	GO:0005829//cytosol;GO:0005774//vacuolar membrane;GO:0019773//proteasome core complex, alpha-subunit complex;GO:0005634//nucleus;GO:0005886//plasma membrane;GO:0048046//apoplast
269	BraA02002142	BraA02002142	118 kDa	100%	9.9%	66	9	19	0.018%	100	gi|685260191|ref|XP_009138807.1|	PREDICTED: triadin isoform X1 [Brassica rapa]	85.3	5e-172	sp|Q9SW18|CHLM_ARATH	Magnesium protoporphyrin IX methyltransferase, chloroplastic OS=Arabidopsis thaliana GN=CHLM PE=1 SV=1	99.71	0	M4DBK0	M4DBK0_BRARP Uncharacterized protein OS=Brassica rapa subsp. pekinensis GN=BRA013860 PE=4 SV=1	K03428|1|9e-130|465|brp:103862873|magnesium-protoporphyrin O-methyltransferase [EC:2.1.1.11]	-	-
270	BraA08002755	BraA08002755	36 kDa	100%	36%	38	9	17	0.011%	100	gi|685380075|ref|XP_009122716.1|	PREDICTED: adenosine kinase 2-like [Brassica rapa] >gi|922555923|ref|XP_013606049.1| PREDICTED: adenosine kinase 2-like [Brassica oleracea var. oleracea] >gi|674964083|emb|CDX70315.1| BnaA10g26640D [Brassica napus]	96.99	0	sp|Q9LZG0|ADK2_ARATH	Adenosine kinase 2 OS=Arabidopsis thaliana GN=ADK2 PE=1 SV=1	100	0	M4CZ89	M4CZ89_BRARP Uncharacterized protein OS=Brassica rapa subsp. pekinensis GN=BRA009536 PE=4 SV=1	K00856|1|0.0|661|brp:103847390|adenosine kinase [EC:2.7.1.20]	GO:0009750//response to fructose stimulus;GO:0051788//response to misfolded protein;GO:0009853//photorespiration;GO:0006094//gluconeogenesis;GO:0009749//response to glucose stimulus;GO:0009744//response to sucrose stimulus;GO:0046939//nucleotide phosphorylation;GO:0009651//response to salt stress;GO:0080129//proteasome core complex assembly;GO:0006511//ubiquitin-dependent protein catabolic proces…	GO:0004712//protein serine/threonine/tyrosine kinase activity;GO:0004674//protein serine/threonine kinase activity;GO:0004001//adenosine kinase activity;GO:0005507//copper ion binding;GO:0005524//ATP binding;GO:0004017//adenylate kinase activity	GO:0005774//vacuolar membrane;GO:0048046//apoplast;GO:0009507//chloroplast;GO:0005794//Golgi apparatus;GO:0005829//cytosol;GO:0009506//plasmodesma;GO:0005886//plasma membrane;GO:0005634//nucleus;GO:0005739//mitochondrion
271	BraA08005588	BraA08005588	44 kDa	100%	28%	25	9	15	0.0070%	100	gi|923694309|ref|XP_013657587.1|	PREDICTED: UDP-D-apiose/UDP-D-xylose synthase 2-like [Brassica napus] >gi|674901950|emb|CDY31160.1| BnaA08g27100D [Brassica napus]	96.38	0	sp|Q9SGE0|AXS2_ARATH	UDP-D-apiose/UDP-D-xylose synthase 2 OS=Arabidopsis thaliana GN=AXS2 PE=2 SV=1	99.74	0	M4EPJ6	M4EPJ6_BRARP Uncharacterized protein OS=Brassica rapa subsp. pekinensis GN=BRA030716 PE=4 SV=1	K12449|1|0.0|811|brp:103836401|UDP-apiose/xylose synthase	GO:0009226//nucleotide-sugar biosynthetic process	GO:0048040//UDP-glucuronate decarboxylase activity;GO:0051287//NAD binding	GO:0005634//nucleus;GO:0005829//cytosol;GO:0048046//apoplast
272	BraA08002539	BraA08002539	58 kDa	100%	22%	33	9	14	0.0092%	100	gi|685379683|ref|XP_009122542.1|	PREDICTED: coatomer subunit delta [Brassica rapa]	89.04	0	sp|Q93Y22|COPD_ARATH	Coatomer subunit delta OS=Arabidopsis thaliana GN=At5g05010 PE=1 SV=2	96.17	0	M4CYV7	M4CYV7_BRARP Uncharacterized protein OS=Brassica rapa subsp. pekinensis GN=BRA009404 PE=4 SV=1	-	GO:0006499//N-terminal protein myristoylation;GO:0016192//vesicle-mediated transport;GO:0006886//intracellular protein transport	-	GO:0009506//plasmodesma;GO:0005829//cytosol;GO:0030131//clathrin adaptor complex
273	BraA08000432	BraA08000432	47 kDa	100%	24%	67	9	19	0.019%	100	gi|685343110|ref|XP_009108017.1|	PREDICTED: glutamine synthetase, chloroplastic-like [Brassica rapa]	97.66	0	sp|Q42624|GLNAC_BRANA	Glutamine synthetase, chloroplastic OS=Brassica napus GN=GLN2 PE=2 SV=1	100	0	M4F379	M4F379_BRARP Glutamine synthetase OS=Brassica rapa subsp. pekinensis GN=BRA035529 PE=3 SV=1	K01915|1|0.0|886|brp:103833698|glutamine synthetase [EC:6.3.1.2]	GO:0009750//response to fructose stimulus;GO:0010155//regulation of proton transport;GO:0006098//pentose-phosphate shunt;GO:0009749//response to glucose stimulus;GO:0010218//response to far red light;GO:0009744//response to sucrose stimulus;GO:0006833//water transport;GO:0010114//response to red light;GO:0009651//response to salt stress;GO:0007568//aging;GO:0006542//glutamine biosynthetic process…	GO:0004356//glutamate-ammonia ligase activity;GO:0005524//ATP binding	GO:0009941//chloroplast envelope;GO:0048046//apoplast;GO:0022626//cytosolic ribosome;GO:0009570//chloroplast stroma;GO:0009535//chloroplast thylakoid membrane;GO:0005739//mitochondrion
274	BraA08000205	BraA08000205	60 kDa	100%	22%	26	9	12	0.0073%	100	gi|923512526|ref|XP_013750151.1|	PREDICTED: ATP-citrate synthase alpha chain protein 2 [Brassica napus] >gi|923907310|ref|XP_013723595.1| PREDICTED: ATP-citrate synthase alpha chain protein 2 [Brassica napus] >gi|674857941|emb|CDY70177.1| BnaCnng67080D [Brassica napus] >gi|674892307|emb|CDY40500.1| BnaC09g14580D [Brassica napus]	96.45	0	sp|O22718|ACLA2_ARATH	ATP-citrate synthase alpha chain protein 2 OS=Arabidopsis thaliana GN=ACLA-2 PE=2 SV=1	99.53	0	M4EEB5	M4EEB5_BRARP Uncharacterized protein OS=Brassica rapa subsp. pekinensis GN=BRA027127 PE=4 SV=1	K01648|1|0.0|806|brp:103838482|ATP citrate (pro-S)-lyase [EC:2.3.3.8]	GO:0016117//carotenoid biosynthetic process;GO:0019252//starch biosynthetic process;GO:0009825//multidimensional cell growth;GO:0009911//positive regulation of flower development;GO:0007568//aging;GO:0043481//anthocyanin accumulation in tissues in response to UV light;GO:0048767//root hair elongation;GO:0015995//chlorophyll biosynthetic process;GO:0010817//regulation of hormone levels;GO:0030244/…	GO:0003878//ATP citrate synthase activity;GO:0016874//ligase activity;GO:0016829//lyase activity;GO:0005524//ATP binding	GO:0005829//cytosol;GO:0009346//citrate lyase complex
275	BraA06002976	BraA06002976	98 kDa	100%	12%	24	9	14	0.0067%	100	gi|349617878|gb|AEQ02414.1|	phospholipase D [Brassica napus]	84.42	0	sp|Q9C5Y0|PLDD1_ARATH	Phospholipase D delta OS=Arabidopsis thaliana GN=PLDDELTA PE=1 SV=2	96.18	0	M4DMJ5	M4DMJ5_BRARP Phospholipase D OS=Brassica rapa subsp. pekinensis GN=BRA017730 PE=3 SV=1	K01115|1|0.0|1776|brp:103862436|phospholipase D1/2 [EC:3.1.4.4]	GO:0009789//positive regulation of abscisic acid mediated signaling pathway;GO:0012501//programmed cell death;GO:0016042//lipid catabolic process;GO:0009409//response to cold;GO:0046470//phosphatidylcholine metabolic process;GO:0090333//regulation of stomatal closure;GO:0046473//phosphatidic acid metabolic process	GO:0005509//calcium ion binding;GO:0004630//phospholipase D activity;GO:0070290//NAPE-specific phospholipase D activity	GO:0009506//plasmodesma;GO:0005773//vacuole;GO:0005886//plasma membrane
276	BraA01002765	BraA01002765	135 kDa	100%	9.1%	19	9	11	0.0053%	100	gi|685266925|ref|XP_009122298.1|	PREDICTED: splicing factor 3B subunit 3-like [Brassica rapa]	95.96	0	sp|P0DKL6|S130B_ARATH	Spliceosome-associated protein 130 B OS=Arabidopsis thaliana GN=SAP130B PE=2 SV=1	100	0	M4EZC9	M4EZC9_BRARP Uncharacterized protein OS=Brassica rapa subsp. pekinensis GN=BRA034172 PE=4 SV=1	K12830|1|0.0|2489|brp:103847020|splicing factor 3B subunit 3	GO:0009846//pollen germination;GO:0009555//pollen development;GO:0048481//ovule development	GO:0003676//nucleic acid binding	GO:0009506//plasmodesma;GO:0009507//chloroplast;GO:0005634//nucleus;GO:0005829//cytosol
277	BraA06005785	BraA06005785	110 kDa	100%	12%	18	9	12	0.0050%	100	gi|674853245|emb|CDY71233.1|	BnaAnng36610D, partial [Brassica napus]	94.53	0	sp|Q9LNC5|CLO_ARATH	110 kDa U5 small nuclear ribonucleoprotein component CLO OS=Arabidopsis thaliana GN=CLO PE=1 SV=1	99.9	0	M4E7P2	M4E7P2_BRARP Uncharacterized protein OS=Brassica rapa subsp. pekinensis GN=BRA024798 PE=4 SV=1	K12852|1|0.0|2003|brp:103875457|116 kDa U5 small nuclear ribonucleoprotein component	GO:0009793//embryo development ending in seed dormancy;GO:0045694//regulation of embryo sac egg cell differentiation;GO:0006184//GTP catabolic process	GO:0003746//translation elongation factor activity;GO:0005525//GTP binding;GO:0003924//GTPase activity	GO:0016607//nuclear speck;GO:0005618//cell wall;GO:0005730//nucleolus;GO:0005829//cytosol;GO:0009506//plasmodesma;GO:0005886//plasma membrane
278	BraA07002648	BraA07002648	46 kDa	100%	22%	28	9	17	0.0078%	99.65	gi|923918992|ref|XP_013728858.1|	PREDICTED: delta-aminolevulinic acid dehydratase 1, chloroplastic [Brassica napus]	91.16	0	sp|Q9SFH9|HEM21_ARATH	Delta-aminolevulinic acid dehydratase 1, chloroplastic OS=Arabidopsis thaliana GN=HEMB1 PE=2 SV=1	98.36	0	M4DIE3	M4DIE3_BRARP Delta-aminolevulinic acid dehydratase OS=Brassica rapa subsp. pekinensis GN=BRA016270 PE=3 SV=1	K01698|1|0.0|749|brp:103831513|porphobilinogen synthase [EC:4.2.1.24]	GO:0006098//pentose-phosphate shunt;GO:0006364//rRNA processing;GO:0015995//chlorophyll biosynthetic process	GO:0004655//porphobilinogen synthase activity;GO:0046872//metal ion binding	GO:0009570//chloroplast stroma
279	BraA06000692	BraA06000692	26 kDa	100%	47%	46	9	14	0.013%	99.15	gi|685357542|ref|XP_009113537.1|	PREDICTED: ATP synthase delta chain, chloroplastic-like [Brassica rapa]	86.32	5e-146	sp|Q9SSS9|ATPD_ARATH	ATP synthase subunit delta, chloroplastic OS=Arabidopsis thaliana GN=ATPD PE=1 SV=1	99.15	2e-166	M4FBB1	M4FBB1_BRARP Uncharacterized protein OS=Brassica rapa subsp. pekinensis GN=BRA038377 PE=3 SV=1	K02113|1|9e-131|466|brp:103838839|F-type H+-transporting ATPase subunit delta	GO:0009697//salicylic acid biosynthetic process;GO:0019760//glucosinolate metabolic process;GO:0010363//regulation of plant-type hypersensitive response;GO:0010200//response to chitin;GO:0031348//negative regulation of defense response;GO:0050832//defense response to fungus;GO:0006098//pentose-phosphate shunt;GO:0042777//plasma membrane ATP synthesis coupled proton transport;GO:0009867//jasmonic …	GO:0046933//hydrogen ion transporting ATP synthase activity, rotational mechanism	GO:0010319//stromule;GO:0009941//chloroplast envelope;GO:0005886//plasma membrane;GO:0010287//plastoglobule;GO:0009535//chloroplast thylakoid membrane
280	BraA09003043	BraA09003043	36 kDa	100%	33%	27	9	13	0.0076%	97.91	gi|685362304|ref|XP_009115499.1|	PREDICTED: spermidine synthase 1 [Brassica rapa]	94.31	0	sp|Q9ZUB3|SPD1_ARATH	Spermidine synthase 1 OS=Arabidopsis thaliana GN=SPDSYN1 PE=1 SV=1	95.06	0	M4E765	M4E765_BRARP Uncharacterized protein OS=Brassica rapa subsp. pekinensis GN=BRA024620 PE=3 SV=1	K00797|1|0.0|654|brp:103840733|spermidine synthase [EC:2.5.1.16]	GO:0009069//serine family amino acid metabolic process;GO:0008295//spermidine biosynthetic process;GO:0009616//virus induced gene silencing;GO:0010050//vegetative phase change;GO:0042545//cell wall modification;GO:0000096//sulfur amino acid metabolic process;GO:0008652//cellular amino acid biosynthetic process	GO:0005515//protein binding;GO:0004766//spermidine synthase activity	GO:0005829//cytosol;GO:0009507//chloroplast;GO:0005634//nucleus;GO:0005886//plasma membrane
281	BraA10001264	BraA10001264	28 kDa	100%	30%	85	9	21	0.024%	99.62	gi|923906535|ref|XP_013723247.1|	PREDICTED: oxygen-evolving enhancer protein 2, chloroplastic-like [Brassica napus] >gi|674926577|emb|CDY06657.1| BnaA10g04360D [Brassica napus]	95.39	9e-153	sp|Q96334|PSBP_BRAJU	Oxygen-evolving enhancer protein 2, chloroplastic (Fragment) OS=Brassica juncea GN=PSBP PE=2 SV=1	98.86	0	M4DG97	M4DG97_BRARP Uncharacterized protein OS=Brassica rapa subsp. pekinensis GN=BRA015520 PE=4 SV=1	K02717|1|1e-126|452|brp:103844017|photosystem II oxygen-evolving enhancer protein 2	GO:0010155//regulation of proton transport;GO:0031348//negative regulation of defense response;GO:0010218//response to far red light;GO:0009595//detection of biotic stimulus;GO:0009744//response to sucrose stimulus;GO:0009867//jasmonic acid mediated signaling pathway;GO:0009697//salicylic acid biosynthetic process;GO:0009862//systemic acquired resistance, salicylic acid mediated signaling pathway…	GO:0005509//calcium ion binding;GO:0008266//poly(U) RNA binding	GO:0009941//chloroplast envelope;GO:0048046//apoplast;GO:0030095//chloroplast photosystem II;GO:0009570//chloroplast stroma;GO:0009654//oxygen evolving complex;GO:0019898//extrinsic to membrane;GO:0009543//chloroplast thylakoid lumen
282	BraA07001737	BraA07001737	25 kDa	100%	35%	61	9	19	0.017%	100	gi|685333990|ref|XP_009104573.1|	PREDICTED: glutathione S-transferase U20 [Brassica rapa]	88.48	1e-143	sp|Q8L7C9|GSTUK_ARATH	Glutathione S-transferase U20 OS=Arabidopsis thaliana GN=GSTU20 PE=1 SV=1	99.08	2e-158	Q2EGT6	Q2EGT6_BRANA Glutathione S-transferase OS=Brassica napus PE=2 SV=1	K00799|1|6e-125|446|brp:103830524|glutathione S-transferase [EC:2.5.1.18]	GO:0016036//cellular response to phosphate starvation;GO:0051788//response to misfolded protein;GO:0006094//gluconeogenesis;GO:0006635//fatty acid beta-oxidation;GO:0019375//galactolipid biosynthetic process;GO:0043161//proteasomal ubiquitin-dependent protein catabolic process;GO:0043085//positive regulation of catalytic activity;GO:0019252//starch biosynthetic process;GO:0042631//cellular respon…	GO:0043295//glutathione binding;GO:0004364//glutathione transferase activity;GO:0019899//enzyme binding	GO:0005774//vacuolar membrane;GO:0048046//apoplast;GO:0005794//Golgi apparatus;GO:0005829//cytosol;GO:0009570//chloroplast stroma;GO:0005886//plasma membrane;GO:0005634//nucleus
283	BraA08004221	BraA08004221	69 kDa	100%	16%	20	9	12	0.0056%	100	gi|685347003|ref|XP_009109453.1|	PREDICTED: uncharacterized protein LOC103835103 [Brassica rapa]	26.53	7e-07	sp|C5FGB1|MIC60_ARTOC	MICOS complex subunit MIC60 OS=Arthroderma otae (strain ATCC MYA-4605 / CBS 113480) GN=MIC60 PE=3 SV=1	99.84	0	M4D2G7	M4D2G7_BRARP Uncharacterized protein OS=Brassica rapa subsp. pekinensis GN=BRA010667 PE=4 SV=1	K17785|1|0.0|1083|brp:103835103|mitofilin	GO:0006486//protein glycosylation	-	GO:0005743//mitochondrial inner membrane;GO:0016021//integral to membrane
284	BraA09003901	BraA09003901	99 kDa	100%	17%	18	9	12	0.0050%	100	gi|685361135|ref|XP_009115006.1|	PREDICTED: bifunctional aspartokinase/homoserine dehydrogenase 1, chloroplastic [Brassica rapa]	93.21	0	sp|Q9SA18|AKH1_ARATH	Bifunctional aspartokinase/homoserine dehydrogenase 1, chloroplastic OS=Arabidopsis thaliana GN=AKHSDH1 PE=1 SV=1	100	0	M4E318	M4E318_BRARP Uncharacterized protein OS=Brassica rapa subsp. pekinensis GN=BRA023169 PE=4 SV=1	K12524|1|0.0|1790|brp:103840260|bifunctional aspartokinase / homoserine dehydrogenase 1 [EC:2.7.2.4 1.1.1.3]	GO:0009067//aspartate family amino acid biosynthetic process;GO:0055114//oxidation-reduction process;GO:0000023//maltose metabolic process;GO:0019252//starch biosynthetic process;GO:0019761//glucosinolate biosynthetic process;GO:0043085//positive regulation of catalytic activity	GO:0004412//homoserine dehydrogenase activity;GO:0004072//aspartate kinase activity;GO:0016597//amino acid binding;GO:0050661//NADP binding	GO:0009570//chloroplast stroma
285	BraA06000732	BraA06000732	30 kDa	100%	38%	39	9	17	0.011%	100	gi|685329020|ref|XP_009102622.1|	PREDICTED: probable plastid-lipid-associated protein 6, chloroplastic [Brassica rapa] >gi|923679312|ref|XP_013653055.1| PREDICTED: probable plastid-lipid-associated protein 6, chloroplastic [Brassica napus] >gi|674956035|emb|CDX77518.1| BnaA07g06560D [Brassica napus]	77.93	5e-142	sp|Q9LW57|PAP6_ARATH	Plastid-lipid-associated protein 6, chloroplastic OS=Arabidopsis thaliana GN=PAP6 PE=1 SV=1	100	0	M4DEM4	M4DEM4_BRARP Uncharacterized protein OS=Brassica rapa subsp. pekinensis GN=BRA014946 PE=4 SV=1	-	GO:0042742//defense response to bacterium;GO:0009658//chloroplast organization;GO:0010193//response to ozone	GO:0005198//structural molecule activity	GO:0010287//plastoglobule;GO:0009941//chloroplast envelope;GO:0031977//thylakoid lumen;GO:0005886//plasma membrane;GO:0005634//nucleus;GO:0009535//chloroplast thylakoid membrane
286	BraA08000596	BraA08000596	74 kDa	100%	19%	18	9	14	0.0050%	96.18	gi|685375655|ref|XP_009120869.1|	PREDICTED: outer envelope protein 80, chloroplastic [Brassica rapa]	87.74	0	sp|Q9C5J8|OEP80_ARATH	Outer envelope protein 80, chloroplastic OS=Arabidopsis thaliana GN=OEP80 PE=2 SV=1	96.18	0	M4CDG9	M4CDG9_BRARP Uncharacterized protein OS=Brassica rapa subsp. pekinensis GN=BRA002250 PE=4 SV=1	K07277|1|0.0|1138|brp:103845737|outer membrane protein insertion porin family	GO:0009793//embryo development ending in seed dormancy;GO:0010207//photosystem II assembly;GO:0009658//chloroplast organization	-	GO:0009941//chloroplast envelope;GO:0019867//outer membrane;GO:0005739//mitochondrion
287	BraA03001125	BraA03001125	28 kDa	100%	33%	135	9	25	0.038%	100	gi|923884421|ref|XP_013713851.1|	PREDICTED: 40S ribosomal protein S15a-like [Brassica napus]	100	9e-92	sp|Q00332|RS15A_BRANA	40S ribosomal protein S15a OS=Brassica napus GN=RPS15A PE=2 SV=3	82.76	5e-143	M4CR48	M4CR48_BRARP Uncharacterized protein OS=Brassica rapa subsp. pekinensis GN=BRA006689 PE=3 SV=1	K02957|1|2e-71|269|brp:103845407|small subunit ribosomal protein S15Ae	GO:0001510//RNA methylation;GO:0006412//translation;GO:0042545//cell wall modification;GO:0009664//plant-type cell wall organization	GO:0003735//structural constituent of ribosome	GO:0005618//cell wall;GO:0005739//mitochondrion;GO:0009506//plasmodesma;GO:0022627//cytosolic small ribosomal subunit;GO:0005774//vacuolar membrane;GO:0009507//chloroplast;GO:0005794//Golgi apparatus;GO:0005886//plasma membrane
288	BraA08004121	BraA08004121	71 kDa	100%	18%	15	9	10	0.0042%	100	gi|685346708|ref|XP_009109341.1|	PREDICTED: probable Xaa-Pro aminopeptidase P [Brassica rapa]	47.18	0	sp|D1ZKF3|AMPP1_SORMK	Probable Xaa-Pro aminopeptidase P OS=Sordaria macrospora (strain ATCC MYA-333 / DSM 997 / K(L3346) / K-hell) GN=AMPP PE=3 SV=1	100	0	M4D274	M4D274_BRARP Uncharacterized protein OS=Brassica rapa subsp. pekinensis GN=BRA010574 PE=3 SV=1	K01262|1|0.0|1293|brp:103835003|Xaa-Pro aminopeptidase [EC:3.4.11.9]	GO:0016558//protein import into peroxisome matrix;GO:0009926//auxin polar transport;GO:0006891//intra-Golgi vesicle-mediated transport;GO:0006869//lipid transport;GO:0010351//lithium ion transport;GO:0006487//protein N-linked glycosylation	GO:0046872//metal ion binding;GO:0004177//aminopeptidase activity;GO:0010013//N-1-naphthylphthalamic acid binding	GO:0005829//cytosol;GO:0005886//plasma membrane
289	BraA09002451	BraA09002451	28 kDa	100%	36%	214	9	28	0.060%	100	gi|685365552|ref|XP_009116878.1|	PREDICTED: peptidyl-prolyl cis-trans isomerase CYP20-3, chloroplastic [Brassica rapa]	89.73	1e-171	sp|P34791|CP20C_ARATH	Peptidyl-prolyl cis-trans isomerase CYP20-3, chloroplastic OS=Arabidopsis thaliana GN=CYP20-3 PE=1 SV=1	100	0	M4CTW1	M4CTW1_BRARP Peptidyl-prolyl cis-trans isomerase OS=Brassica rapa subsp. pekinensis GN=BRA007655 PE=3 SV=1	K03768|1|9e-134|476|brp:103842032|peptidyl-prolyl cis-trans isomerase B (cyclophilin B) [EC:5.2.1.8]	GO:0010155//regulation of proton transport;GO:0019684//photosynthesis, light reaction;GO:0010218//response to far red light;GO:0009744//response to sucrose stimulus;GO:0006457//protein folding;GO:0009697//salicylic acid biosynthetic process;GO:0045036//protein targeting to chloroplast;GO:0006636//unsaturated fatty acid biosynthetic process;GO:0010114//response to red light;GO:0019288//isopentenyl…	GO:0005515//protein binding;GO:0003755//peptidyl-prolyl cis-trans isomerase activity	GO:0009941//chloroplast envelope;GO:0048046//apoplast;GO:0022626//cytosolic ribosome;GO:0031977//thylakoid lumen;GO:0009570//chloroplast stroma;GO:0009535//chloroplast thylakoid membrane;GO:0005739//mitochondrion
290	BraA03004267	BraA03004267	29 kDa	100%	39%	59	9	19	0.017%	100	gi|674849507|emb|CDY71908.1|	BnaAnng39250D, partial [Brassica napus]	100	8e-47	sp|Q8RUC6|RUB2_ARATH	Ubiquitin-NEDD8-like protein RUB2 OS=Arabidopsis thaliana GN=RUB2 PE=2 SV=3	97.78	5e-91	K7KG22	K7KG22_SOYBN Uncharacterized protein OS=Glycine max PE=4 SV=1	K02927|1|5e-72|271|tcc:TCM_015479|large subunit ribosomal protein L40e	GO:0006412//translation;GO:0016567//protein ubiquitination;GO:0009793//embryo development ending in seed dormancy	GO:0003735//structural constituent of ribosome	GO:0005730//nucleolus;GO:0022625//cytosolic large ribosomal subunit
291	BraA06003565	BraA06003565	46 kDa	100%	24%	20	9	12	0.0056%	100	gi|685314378|ref|XP_009147783.1|	PREDICTED: probable plastid-lipid-associated protein 12, chloroplastic [Brassica rapa]	86.17	0	sp|Q8LAP6|PAP12_ARATH	Probable plastid-lipid-associated protein 12, chloroplastic OS=Arabidopsis thaliana GN=PAP12 PE=2 SV=1	100	0	M4DQV0	M4DQV0_BRARP Uncharacterized protein OS=Brassica rapa subsp. pekinensis GN=BRA018893 PE=4 SV=1	-	GO:0006098//pentose-phosphate shunt;GO:0010027//thylakoid membrane organization	GO:0005198//structural molecule activity	GO:0009941//chloroplast envelope;GO:0009535//chloroplast thylakoid membrane
292	BraA02002202	BraA02002202	42 kDa	100%	23%	71	9	22	0.020%	100	gi|685275581|ref|XP_009128780.1|	PREDICTED: uncharacterized protein LOC103853624 [Brassica rapa]	91.05	0	sp|Q9FH82|PAE11_ARATH	Pectin acetylesterase 11 OS=Arabidopsis thaliana GN=PAE11 PE=2 SV=1	100	0	M4DZL4	M4DZL4_BRARP Uncharacterized protein OS=Brassica rapa subsp. pekinensis GN=BRA021961 PE=4 SV=1	K00654|1|2e-17|90.9|pda:103698677|serine palmitoyltransferase [EC:2.3.1.50]	GO:0007010//cytoskeleton organization;GO:0016126//sterol biosynthetic process	GO:0004091//carboxylesterase activity;GO:0003779//actin binding	GO:0009505//plant-type cell wall;GO:0009506//plasmodesma;GO:0005886//plasma membrane;GO:0005576//extracellular region;GO:0005829//cytosol;GO:0015629//actin cytoskeleton
293	BraA08001438	BraA08001438	123 kDa	100%	11%	33	9	12	0.0092%	100	gi|685377325|ref|XP_009121571.1|	PREDICTED: probable galacturonosyltransferase 14 isoform X1 [Brassica rapa]	97.42	0	sp|Q9LF33|UGDH3_ARATH	UDP-glucose 6-dehydrogenase 3 OS=Arabidopsis thaliana GN=UGD3 PE=1 SV=1	100	0	M4CWU9	M4CWU9_BRARP Uncharacterized protein OS=Brassica rapa subsp. pekinensis GN=BRA008696 PE=4 SV=1	K13648|1|0.0|964|brp:103846409|alpha-1,4-galacturonosyltransferase [EC:2.4.1.43]!K00012|2|0.0|961|brp:103846408|UDPglucose 6-dehydrogenase [EC:1.1.1.22]	GO:0042732//D-xylose metabolic process;GO:0052546//cell wall pectin metabolic process;GO:0055114//oxidation-reduction process	GO:0051287//NAD binding;GO:0003979//UDP-glucose 6-dehydrogenase activity	GO:0005618//cell wall;GO:0005634//nucleus;GO:0005829//cytosol
294	BraA08004267	BraA08004267	87 kDa	100%	15%	27	9	15	0.0076%	99.84	gi|685347139|ref|XP_009109504.1|	PREDICTED: vacuolar proton ATPase a3 [Brassica rapa] >gi|674943258|emb|CDX90307.1| BnaA08g16770D [Brassica napus]	96.69	1e-72	sp|Q8W4S4|VHAA3_ARATH	V-type proton ATPase subunit a3 OS=Arabidopsis thaliana GN=VHA-a3 PE=1 SV=1	99.84	0	M4D2K9	M4D2K9_BRARP Uncharacterized protein OS=Brassica rapa subsp. pekinensis GN=BRA010712 PE=4 SV=1	K02154|1|0.0|1325|brp:103835147|V-type H+-transporting ATPase subunit a	GO:0071472//cellular response to salt stress;GO:0006816//calcium ion transport;GO:0015991//ATP hydrolysis coupled proton transport;GO:0000902//cell morphogenesis;GO:0007033//vacuole organization;GO:0031669//cellular response to nutrient levels;GO:0007030//Golgi organization;GO:0048193//Golgi vesicle transport;GO:0015986//ATP synthesis coupled proton transport;GO:0016049//cell growth	GO:0015078//hydrogen ion transmembrane transporter activity;GO:0009678//hydrogen-translocating pyrophosphatase activity;GO:0016887//ATPase activity	GO:0009705//plant-type vacuole membrane;GO:0009941//chloroplast envelope;GO:0000220//vacuolar proton-transporting V-type ATPase, V0 domain;GO:0005794//Golgi apparatus;GO:0005886//plasma membrane;GO:0005739//mitochondrion
295	BraA06005122	BraA06005122	57 kDa	100%	24%	21	9	13	0.0059%	98.15	gi|674229562|gb|KFK23347.1|	hypothetical protein AALP_AAs59530U000100, partial [Arabis alpina]	41.83	7e-138	sp|A7SDW5|EIF3L_NEMVE	Eukaryotic translation initiation factor 3 subunit L OS=Nematostella vectensis GN=v1g169424 PE=3 SV=1	92.93	0	M4D060	M4D060_BRARP Eukaryotic translation initiation factor 3 subunit L OS=Brassica rapa subsp. pekinensis GN=BRA009858 PE=3 SV=1	K15029|1|0.0|996|brp:103874421|translation initiation factor 3 subunit L	-	-	GO:0005829//cytosol;GO:0009506//plasmodesma;GO:0005886//plasma membrane
296	BraA04001908	BraA04001908	30 kDa	100%	42%	59	9	17	0.017%	100	gi|685299466|ref|XP_009140485.1|	PREDICTED: uncharacterized protein LOC103864488 isoform X1 [Brassica rapa]	32.28	7e-12	sp|Q9FPT1|UBP12_ARATH	Ubiquitin carboxyl-terminal hydrolase 12 OS=Arabidopsis thaliana GN=UBP12 PE=1 SV=2	100	0	M4ETL8	M4ETL8_BRARP Uncharacterized protein OS=Brassica rapa subsp. pekinensis GN=BRA032150 PE=4 SV=1	K10523|1|6e-26|118|jcu:105629014|speckle-type POZ protein!K11838|5|3e-16|85.5|gmx:100337654|ubiquitin carboxyl-terminal hydrolase 7 [EC:3.4.19.12]	-	-
297	BraA06005274	BraA06005274	49 kDa	100%	23%	26	9	16	0.0073%	100	gi|685322969|ref|XP_009151251.1|	PREDICTED: rubisco accumulation factor 1, chloroplastic [Brassica rapa]	82.09	0	sp|Q9LKR8|RAF1_ARATH	Rubisco accumulation factor 1.1, chloroplastic OS=Arabidopsis thaliana GN=RAF1.1 PE=1 SV=1	100	0	M4D0K0	M4D0K0_BRARP Uncharacterized protein OS=Brassica rapa subsp. pekinensis GN=BRA009998 PE=4 SV=1	-	GO:0016556//mRNA modification;GO:0010103//stomatal complex morphogenesis;GO:0000023//maltose metabolic process;GO:0019252//starch biosynthetic process;GO:0043085//positive regulation of catalytic activity	-	GO:0009570//chloroplast stroma
298	BraA08000372	BraA08000372	43 kDa	100%	23%	26	9	12	0.0073%	100	gi|688953511|ref|NP_001288895.1|	pyruvate dehydrogenase E1 component subunit alpha-1, mitochondrial [Brassica rapa] >gi|923511682|ref|XP_013747304.1| PREDICTED: pyruvate dehydrogenase E1 component subunit alpha-1, mitochondrial [Brassica napus] >gi|157849684|gb|ABV89625.1| pyruvate dehydrogenase complex E1 alpha subunit dehydrogenase [Brassica rapa] >gi|674908547|emb|CDY24500.1| BnaA01g22040D [Brassica napus]	95.12	0	sp|P52901|ODPA1_ARATH	Pyruvate dehydrogenase E1 component subunit alpha-1, mitochondrial OS=Arabidopsis thaliana GN=E1 ALPHA PE=1 SV=2	100	0	M4F2W6	M4F2W6_BRARP Uncharacterized protein OS=Brassica rapa subsp. pekinensis GN=BRA035416 PE=4 SV=1	K00161|1|0.0|749|brp:103829344|pyruvate dehydrogenase E1 component alpha subunit [EC:1.2.4.1]	GO:0046686//response to cadmium ion;GO:0006096//glycolysis;GO:0055114//oxidation-reduction process	GO:0004739//pyruvate dehydrogenase (acetyl-transferring) activity	GO:0005634//nucleus;GO:0005829//cytosol;GO:0005739//mitochondrion
299	BraA03003016	BraA03003016	100 kDa	100%	8.6%	62	9	18	0.017%	99.76	gi|685287146|ref|XP_009134505.1|	PREDICTED: chitinase domain-containing protein 1 [Brassica rapa] >gi|923547105|ref|XP_013735324.1| PREDICTED: chitinase domain-containing protein 1-like [Brassica napus]	77.9	0	sp|Q9M158|STR4_ARATH	Rhodanese-like domain-containing protein 4, chloroplastic OS=Arabidopsis thaliana GN=STR4 PE=1 SV=2	72.36	0	D7M4Z8	D7M4Z8_ARALL Putative uncharacterized protein OS=Arabidopsis lyrata subsp. lyrata GN=ARALYDRAFT_352729 PE=3 SV=1	K17525|1|0.0|938|aly:ARALYDRAFT_352729|chitinase domain-containing protein 1	GO:0005975//carbohydrate metabolic process	GO:0004568//chitinase activity;GO:0043169//cation binding	GO:0005783//endoplasmic reticulum
300	BraA08001094	BraA08001094	30 kDa	100%	35%	40	9	17	0.011%	100	gi|685358821|ref|XP_009114036.1|	PREDICTED: proteasome subunit alpha type-1-A [Brassica rapa]	91.01	0	sp|P34066|PSA1A_ARATH	Proteasome subunit alpha type-1-A OS=Arabidopsis thaliana GN=PAF1 PE=1 SV=3	100	0	M4EF94	M4EF94_BRARP Uncharacterized protein OS=Brassica rapa subsp. pekinensis GN=BRA027456 PE=4 SV=1	K02725|1|1e-139|495|brp:103839280|20S proteasome subunit alpha 6 [EC:3.4.25.1]	GO:0043161//proteasomal ubiquitin-dependent protein catabolic process;GO:0051788//response to misfolded protein;GO:0080129//proteasome core complex assembly;GO:0006635//fatty acid beta-oxidation;GO:0046685//response to arsenic-containing substance	GO:0004298//threonine-type endopeptidase activity	GO:0005829//cytosol;GO:0009506//plasmodesma;GO:0019773//proteasome core complex, alpha-subunit complex;GO:0005634//nucleus;GO:0005886//plasma membrane
301	BraA01000679	BraA01000679	62 kDa	100%	21%	15	9	13	0.0042%	100	gi|685257666|ref|XP_009127185.1|	PREDICTED: aspartate--tRNA ligase, cytoplasmic [Brassica rapa]	78.67	0	sp|Q9M084|SYDC2_ARATH	Aspartate--tRNA ligase 2, cytoplasmic OS=Arabidopsis thaliana GN=IBI1 PE=1 SV=1	100	0	M4D447	M4D447_BRARP Uncharacterized protein OS=Brassica rapa subsp. pekinensis GN=BRA011251 PE=3 SV=1	K01876|1|0.0|1040|brp:103852042|aspartyl-tRNA synthetase [EC:6.1.1.12]	GO:0006422//aspartyl-tRNA aminoacylation;GO:0006094//gluconeogenesis;GO:0006346//methylation-dependent chromatin silencing;GO:0016246//RNA interference;GO:0000741//karyogamy;GO:0009944//polarity specification of adaxial/abaxial axis;GO:0051604//protein maturation;GO:0010075//regulation of meristem growth;GO:0009651//response to salt stress;GO:0010050//vegetative phase change;GO:0009855//determina…	GO:0003676//nucleic acid binding;GO:0004815//aspartate-tRNA ligase activity;GO:0005524//ATP binding	GO:0005829//cytosol;GO:0009506//plasmodesma
302	BraA10001669	BraA10001669	57 kDa	100%	24%	18	9	10	0.0050%	100	gi|685372015|ref|XP_009119642.1|	PREDICTED: protoporphyrinogen oxidase 1, chloroplastic [Brassica rapa]	86.99	0	sp|P55826|PPOC_ARATH	Protoporphyrinogen oxidase 1, chloroplastic OS=Arabidopsis thaliana GN=PPOX1 PE=1 SV=1	100	0	M4EWY2	M4EWY2_BRARP Uncharacterized protein OS=Brassica rapa subsp. pekinensis GN=BRA033317 PE=4 SV=1	K00231|1|0.0|989|brp:103844594|oxygen-dependent protoporphyrinogen oxidase [EC:1.3.3.4]	GO:0055114//oxidation-reduction process;GO:0006779//porphyrin-containing compound biosynthetic process;GO:0008615//pyridoxine biosynthetic process;GO:0019761//glucosinolate biosynthetic process;GO:0042817//pyridoxal metabolic process	GO:0004729//oxygen-dependent protoporphyrinogen oxidase activity;GO:0004733//pyridoxamine-phosphate oxidase activity;GO:0010181//FMN binding	GO:0005829//cytosol;GO:0009941//chloroplast envelope;GO:0009534//chloroplast thylakoid;GO:0005576//extracellular region
303	BraA04001637	BraA04001637	33 kDa	100%	36%	81	9	25	0.023%	100	gi|685298977|ref|XP_009140258.1|	PREDICTED: triosephosphate isomerase, chloroplastic-like [Brassica rapa]	88.71	0	sp|Q9SKP6|TPIC_ARATH	Triosephosphate isomerase, chloroplastic OS=Arabidopsis thaliana GN=TIM PE=1 SV=1	100	0	M4ENE6	M4ENE6_BRARP Triosephosphate isomerase OS=Brassica rapa subsp. pekinensis GN=BRA030316 PE=3 SV=1	K01803|1|1e-163|575|brp:103864252|triosephosphate isomerase (TIM) [EC:5.3.1.1]	GO:0032504//multicellular organism reproduction;GO:0019288//isopentenyl diphosphate biosynthetic process, mevalonate-independent pathway;GO:0006816//calcium ion transport;GO:0009651//response to salt stress;GO:0006546//glycine catabolic process;GO:0007030//Golgi organization;GO:0032880//regulation of protein localization;GO:0080022//primary root development;GO:0019563//glycerol catabolic process;…	GO:0004807//triose-phosphate isomerase activity	GO:0009941//chloroplast envelope;GO:0048046//apoplast;GO:0005829//cytosol;GO:0009570//chloroplast stroma;GO:0009579//thylakoid;GO:0005739//mitochondrion
304	BraA03005929	BraA03005929	74 kDa	100%	17%	28	9	12	0.0078%	100	gi|685292434|ref|XP_009137167.1|	PREDICTED: dolichyl-diphosphooligosaccharide--protein glycosyltransferase subunit 2-like [Brassica rapa] >gi|685292436|ref|XP_009137169.1| PREDICTED: dolichyl-diphosphooligosaccharide--protein glycosyltransferase subunit 2-like [Brassica rapa]	88.84	0	sp|Q93Z16|RPN2_ARATH	Dolichyl-diphosphooligosaccharide--protein glycosyltransferase subunit 2 OS=Arabidopsis thaliana GN=RPN2 PE=1 SV=1	89.87	0	M4FCG5	M4FCG5_BRARP Uncharacterized protein OS=Brassica rapa subsp. pekinensis GN=BRA038784 PE=4 SV=1	K12667|1|0.0|1298|brp:103861216|oligosaccharyltransferase complex subunit delta (ribophorin II)	GO:0018279//protein N-linked glycosylation via asparagine;GO:0030244//cellulose biosynthetic process;GO:0009409//response to cold;GO:0006364//rRNA processing	GO:0004579//dolichyl-diphosphooligosaccharide-protein glycotransferase activity	GO:0008250//oligosaccharyltransferase complex;GO:0005739//mitochondrion;GO:0009506//plasmodesma;GO:0009505//plant-type cell wall;GO:0005774//vacuolar membrane;GO:0005794//Golgi apparatus;GO:0005886//plasma membrane
305	BraA06000262	BraA06000262	27 kDa	100%	43%	50	9	18	0.014%	100	gi|685328274|ref|XP_009102355.1|	PREDICTED: proteasome subunit alpha type-6-B [Brassica rapa] >gi|922516049|ref|XP_013593096.1| PREDICTED: proteasome subunit alpha type-6-B [Brassica oleracea var. oleracea] >gi|923678740|ref|XP_013652885.1| PREDICTED: proteasome subunit alpha type-6-B [Brassica napus] >gi|923847154|ref|XP_013702789.1| PREDICTED: proteasome subunit alpha type-6-B [Brassica napus] >gi|674899535|emb|CDY33398.1| Bna…	96.75	0	sp|O81147|PSA6B_ARATH	Proteasome subunit alpha type-6-B OS=Arabidopsis thaliana GN=PAA2 PE=1 SV=1	100	0	M4DF98	M4DF98_BRARP Uncharacterized protein OS=Brassica rapa subsp. pekinensis GN=BRA015170 PE=4 SV=1	K02730|1|1e-144|512|brp:103828507|20S proteasome subunit alpha 1 [EC:3.4.25.1]	GO:0009767//photosynthetic electron transport chain;GO:0035434//copper ion transmembrane transport;GO:0006511//ubiquitin-dependent protein catabolic process;GO:0006754//ATP biosynthetic process;GO:0010043//response to zinc ion	GO:0004298//threonine-type endopeptidase activity;GO:0046872//metal ion binding;GO:0043682//copper-transporting ATPase activity;GO:0005524//ATP binding	GO:0005774//vacuolar membrane;GO:0009941//chloroplast envelope;GO:0022626//cytosolic ribosome;GO:0016021//integral to membrane;GO:0019773//proteasome core complex, alpha-subunit complex;GO:0009570//chloroplast stroma;GO:0009535//chloroplast thylakoid membrane;GO:0005886//plasma membrane;GO:0005634//nucleus
306	BraA08002903	BraA08002903	54 kDa	100%	21%	32	9	14	0.0090%	100	gi|685340236|ref|XP_009106938.1|	PREDICTED: aldehyde dehydrogenase family 7 member A1 [Brassica rapa] >gi|685340239|ref|XP_009106939.1| PREDICTED: aldehyde dehydrogenase family 7 member A1 [Brassica rapa] >gi|923509499|ref|XP_013740330.1| PREDICTED: aldehyde dehydrogenase family 7 member A1 [Brassica napus]	99.39	0	sp|Q41247|AL7A1_BRANA	Aldehyde dehydrogenase family 7 member A1 OS=Brassica napus GN=BTG-26 PE=1 SV=3	99.02	0	M4EQ35	M4EQ35_BRARP Uncharacterized protein OS=Brassica rapa subsp. pekinensis GN=BRA030906 PE=3 SV=1	K14085|1|0.0|997|brp:103832634|aldehyde dehydrogenase family 7 member A1 [EC:1.2.1.31 1.2.1.8 1.2.1.3]	GO:0055114//oxidation-reduction process;GO:0009651//response to salt stress;GO:0009269//response to desiccation;GO:0009743//response to carbohydrate stimulus;GO:0015996//chlorophyll catabolic process;GO:0009733//response to auxin stimulus;GO:0009737//response to abscisic acid stimulus;GO:0000303//response to superoxide;GO:0009873//ethylene mediated signaling pathway	GO:0004028//3-chloroallyl aldehyde dehydrogenase activity	GO:0005829//cytosol
307	BraA01000942	BraA01000942	46 kDa	100%	26%	44	9	18	0.012%	100	gi|685258573|ref|XP_009131778.1|	PREDICTED: magnesium-chelatase subunit ChlI-1, chloroplastic [Brassica rapa] >gi|923507063|ref|XP_013721197.1| PREDICTED: magnesium-chelatase subunit ChlI-1, chloroplastic-like [Brassica napus]	94.34	0	sp|P16127|CHLI1_ARATH	Magnesium-chelatase subunit ChlI-1, chloroplastic OS=Arabidopsis thaliana GN=CHLI1 PE=1 SV=1	100	0	M4DA04	M4DA04_BRARP Uncharacterized protein OS=Brassica rapa subsp. pekinensis GN=BRA013314 PE=4 SV=1	K03405|1|0.0|698|brp:103856423|magnesium chelatase subunit I [EC:6.6.1.1]	GO:0010103//stomatal complex morphogenesis;GO:0019684//photosynthesis, light reaction;GO:0016117//carotenoid biosynthetic process;GO:0006655//phosphatidylglycerol biosynthetic process;GO:0006636//unsaturated fatty acid biosynthetic process;GO:0019288//isopentenyl diphosphate biosynthetic process, mevalonate-independent pathway;GO:0015995//chlorophyll biosynthetic process;GO:0019761//glucosinolate…	GO:0016851//magnesium chelatase activity;GO:0016887//ATPase activity;GO:0005524//ATP binding	GO:0010007//magnesium chelatase complex;GO:0005618//cell wall;GO:0009570//chloroplast stroma
308	BraA06005290	BraA06005290	43 kDa	100%	31%	29	9	13	0.0081%	100	gi|685323014|ref|XP_009151267.1|	PREDICTED: GDP-mannose 3,5-epimerase [Brassica rapa] >gi|922532461|ref|XP_013597857.1| PREDICTED: GDP-mannose 3,5-epimerase [Brassica oleracea var. oleracea] >gi|923649814|ref|XP_013644046.1| PREDICTED: GDP-mannose 3,5-epimerase [Brassica napus] >gi|923649829|ref|XP_013644053.1| PREDICTED: GDP-mannose 3,5-epimerase-like [Brassica napus] >gi|923650087|ref|XP_013644124.1| PREDICTED: GDP-mannose 3,5…	97.08	0	sp|Q93VR3|GME_ARATH	GDP-mannose 3,5-epimerase OS=Arabidopsis thaliana GN=At5g28840 PE=1 SV=1	100	0	M4D0L3	M4D0L3_BRARP Uncharacterized protein OS=Brassica rapa subsp. pekinensis GN=BRA010011 PE=4 SV=1	K10046|1|0.0|795|brp:103874594|GDP-D-mannose 3', 5'-epimerase [EC:5.1.3.18 5.1.3.-]	GO:0009225//nucleotide-sugar metabolic process;GO:0019853//L-ascorbic acid biosynthetic process	GO:0047918//GDP-mannose 3,5-epimerase activity;GO:0051287//NAD binding	GO:0005829//cytosol
309	BraA04000027	BraA04000027	44 kDa	100%	24%	76	9	19	0.021%	93.81	gi|685295540|ref|XP_009138636.1|	PREDICTED: chloroplast stem-loop binding protein of 41 kDa a, chloroplastic [Brassica rapa]	84.73	0	sp|Q9LYA9|CP41A_ARATH	Chloroplast stem-loop binding protein of 41 kDa a, chloroplastic OS=Arabidopsis thaliana GN=CSP41A PE=1 SV=1	87.47	0	R0FPW8	R0FPW8_9BRAS Uncharacterized protein OS=Capsella rubella GN=CARUB_v10017370mg PE=4 SV=1	-	GO:0006098//pentose-phosphate shunt;GO:0010218//response to far red light;GO:0010114//response to red light;GO:0010207//photosystem II assembly;GO:0045727//positive regulation of translation;GO:0015995//chlorophyll biosynthetic process;GO:0009965//leaf morphogenesis;GO:0009637//response to blue light;GO:0030154//cell differentiation;GO:0032544//plastid translation;GO:0045893//positive regulation …	GO:0005515//protein binding;GO:0000166//nucleotide binding;GO:0050662//coenzyme binding;GO:0003824//catalytic activity;GO:0008266//poly(U) RNA binding;GO:0003729//mRNA binding	GO:0009941//chloroplast envelope;GO:0048046//apoplast;GO:0009534//chloroplast thylakoid;GO:0010287//plastoglobule
310	BraA04000477	BraA04000477	25 kDa	100%	44%	48	9	16	0.013%	100	gi|685296685|ref|XP_009139175.1|	PREDICTED: psbP-like protein 1, chloroplastic isoform X2 [Brassica rapa]	83.62	4e-131	sp|P82538|PPL1_ARATH	PsbP-like protein 1, chloroplastic OS=Arabidopsis thaliana GN=PPL1 PE=1 SV=1	100	2e-168	M4DE36	M4DE36_BRARP Uncharacterized protein OS=Brassica rapa subsp. pekinensis GN=BRA014755 PE=4 SV=1	K02717|1|1e-120|432|brp:103863173|photosystem II oxygen-evolving enhancer protein 2	GO:0010103//stomatal complex morphogenesis;GO:0006098//pentose-phosphate shunt;GO:0006364//rRNA processing;GO:0009657//plastid organization;GO:0010207//photosystem II assembly;GO:0043085//positive regulation of catalytic activity	GO:0005509//calcium ion binding	GO:0030095//chloroplast photosystem II;GO:0019898//extrinsic to membrane;GO:0009654//oxygen evolving complex;GO:0009543//chloroplast thylakoid lumen
311	BraA06003914	BraA06003914	43 kDa	100%	29%	84	9	20	0.024%	100	gi|685313932|ref|XP_009147560.1|	PREDICTED: GDSL esterase/lipase At1g54020-like [Brassica rapa]	77.45	0	sp|Q9C5N8|GDL20_ARATH	GDSL esterase/lipase At1g54020 OS=Arabidopsis thaliana GN=At1g54020 PE=2 SV=1	100	0	M4FA40	M4FA40_BRARP Uncharacterized protein OS=Brassica rapa subsp. pekinensis GN=BRA037954 PE=4 SV=1	K00679|1|3e-22|106|cic:CICLE_v10027727mg|phospholipid:diacylglycerol acyltransferase [EC:2.3.1.158]!K00514|2|1e-18|94.7|rcu:RCOM_1428040|zeta-carotene desaturase [EC:1.3.5.6]!K10960|3|3e-18|93.2|atr:18422248|geranylgeranyl reductase [EC:1.3.1.83]!K01188|4|1e-16|88.2|aly:ARALYDRAFT_316517|beta-glucosidase [EC:3.2.1.21]!K01206|5|8e-16|85.1|tcc:TCM_010576|alpha-L-fucosidase [EC:3.2.1.51]	GO:0006629//lipid metabolic process	GO:0004091//carboxylesterase activity	GO:0005576//extracellular region;GO:0005773//vacuole
312	BraA05001868	BraA05001868	69 kDa	100%	19%	32	9	13	0.0090%	99.71	gi|923807597|ref|XP_013689691.1|	PREDICTED: succinate dehydrogenase [ubiquinone] flavoprotein subunit 1, mitochondrial-like [Brassica napus]	94.01	0	sp|O82663|SDHA1_ARATH	Succinate dehydrogenase [ubiquinone] flavoprotein subunit 1, mitochondrial OS=Arabidopsis thaliana GN=SDH1-1 PE=1 SV=1	100	0	M4D6J1	M4D6J1_BRARP Uncharacterized protein OS=Brassica rapa subsp. pekinensis GN=BRA012100 PE=4 SV=1	K00234|1|0.0|1188|brp:103829568|succinate dehydrogenase (ubiquinone) flavoprotein subunit [EC:1.3.5.1]	GO:0006099//tricarboxylic acid cycle;GO:0006121//mitochondrial electron transport, succinate to ubiquinone	GO:0050897//cobalt ion binding;GO:0009055//electron carrier activity;GO:0005524//ATP binding;GO:0050660//flavin adenine dinucleotide binding;GO:0008177//succinate dehydrogenase (ubiquinone) activity	GO:0005618//cell wall;GO:0005749//mitochondrial respiratory chain complex II;GO:0005794//Golgi apparatus
313	BraA08000014	BraA08000014	251 kDa	100%	4.7%	15	9	9	0.0042%	100	gi|685342799|ref|XP_009107907.1|	PREDICTED: acetyl-CoA carboxylase 1 [Brassica rapa]	94.1	0	sp|Q38970|ACC1_ARATH	Acetyl-CoA carboxylase 1 OS=Arabidopsis thaliana GN=ACC1 PE=1 SV=1	99.33	0	M4F6R1	M4F6R1_BRARP Uncharacterized protein OS=Brassica rapa subsp. pekinensis GN=BRA036771 PE=3 SV=1	K11262|1|0.0|4621|brp:103833578|acetyl-CoA carboxylase / biotin carboxylase 1 [EC:6.4.1.2 6.3.4.14]	GO:0010498//proteasomal protein catabolic process;GO:0048364//root development;GO:0009735//response to cytokinin stimulus;GO:0007010//cytoskeleton organization;GO:0010072//primary shoot apical meristem specification;GO:0009631//cold acclimation;GO:0030497//fatty acid elongation;GO:0006094//gluconeogenesis;GO:0009630//gravitropism	GO:0003989//acetyl-CoA carboxylase activity;GO:0046872//metal ion binding;GO:0005524//ATP binding;GO:0004075//biotin carboxylase activity	GO:0009507//chloroplast;GO:0005886//plasma membrane
314	BraA08003915	BraA08003915	177 kDa	100%	5.5%	20	9	14	0.0056%	99.87	gi|674918970|emb|CDY14257.1|	BnaA08g13880D [Brassica napus]	82.59	0	sp|F4JKH6|TSS_ARATH	Protein TSS OS=Arabidopsis thaliana GN=TSS PE=1 SV=1	99.75	0	M4D1N4	M4D1N4_BRARP Uncharacterized protein OS=Brassica rapa subsp. pekinensis GN=BRA010384 PE=4 SV=1	K03255|1|0.0|3125|brp:103834776|protein TIF31	GO:0016556//mRNA modification;GO:0006655//phosphatidylglycerol biosynthetic process;GO:0010103//stomatal complex morphogenesis;GO:0019288//isopentenyl diphosphate biosynthetic process, mevalonate-independent pathway;GO:0009737//response to abscisic acid stimulus	-	GO:0005634//nucleus
315	BraA03005605	BraA03005605	38 kDa	100%	32%	63	9	22	0.018%	100	gi|685291496|ref|XP_009136694.1|	PREDICTED: allene oxide synthase 2 [Brassica rapa]	76.76	0	sp|B3LF83|Y74B2_ARATH	Probable inactive linolenate hydroperoxide lyase OS=Arabidopsis thaliana GN=CYP74B2 PE=2 SV=1	100	0	M4D8H8	M4D8H8_BRARP Uncharacterized protein OS=Brassica rapa subsp. pekinensis GN=BRA012788 PE=4 SV=1	K10528|1|0.0|704|brp:103860780|hydroperoxide lyase [EC:4.1.2.-]	GO:0009684//indoleacetic acid biosynthetic process;GO:0006631//fatty acid metabolic process;GO:0055114//oxidation-reduction process;GO:0009611//response to wounding;GO:0006569//tryptophan catabolic process	GO:0016705//oxidoreductase activity, acting on paired donors, with incorporation or reduction of molecular oxygen;GO:0009055//electron carrier activity;GO:0004497//monooxygenase activity;GO:0047987//hydroperoxide dehydratase activity;GO:0020037//heme binding;GO:0005506//iron ion binding	GO:0009941//chloroplast envelope
316	BraA04000345	BraA04000345	47 kDa	100%	26%	17	9	12	0.0048%	97.66	gi|171850765|emb|CAP10583.1|	putative eukaryotic translation initiation factor 3E [Pseudoturritis turrita] >gi|171850787|emb|CAP10594.1| putative eukaryotic translation initiation factor 3E [Thellungiella halophila]	85.71	0	sp|Q9C5Z3|EIF3E_ARATH	Eukaryotic translation initiation factor 3 subunit E OS=Arabidopsis thaliana GN=TIF3E1 PE=1 SV=1	91.16	0	M4DDR5	M4DDR5_BRARP Eukaryotic translation initiation factor 3 subunit E OS=Brassica rapa subsp. pekinensis GN=BRA014633 PE=3 SV=1	K03250|1|0.0|815|brp:103863053|translation initiation factor 3 subunit E	GO:0051788//response to misfolded protein;GO:0009853//photorespiration;GO:0006413//translational initiation;GO:0050826//response to freezing;GO:0009793//embryo development ending in seed dormancy;GO:0006406//mRNA export from nucleus;GO:0006352//DNA-dependent transcription, initiation;GO:0009651//response to salt stress;GO:0080129//proteasome core complex assembly;GO:0030422//production of siRNA i…	GO:0005515//protein binding;GO:0003743//translation initiation factor activity	GO:0005852//eukaryotic translation initiation factor 3 complex;GO:0005829//cytosol;GO:0008180//signalosome;GO:0005886//plasma membrane
317	BraA03000506	BraA03000506	100 kDa	100%	12%	33	9	16	0.0092%	100	gi|685280634|ref|XP_009131225.1|	PREDICTED: alpha-glucosidase [Brassica rapa]	60.64	0	sp|O04893|AGLU_SPIOL	Alpha-glucosidase OS=Spinacia oleracea PE=1 SV=1	100	0	M4CPH3	M4CPH3_BRARP Uncharacterized protein OS=Brassica rapa subsp. pekinensis GN=BRA006111 PE=4 SV=1	K01187|1|0.0|1808|brp:103855926|alpha-glucosidase [EC:3.2.1.20]	GO:0005975//carbohydrate metabolic process;GO:0009086//methionine biosynthetic process;GO:0000394//RNA splicing, via endonucleolytic cleavage and ligation	GO:0004553//hydrolase activity, hydrolyzing O-glycosyl compounds;GO:0030246//carbohydrate binding	GO:0009505//plant-type cell wall;GO:0005773//vacuole;GO:0005829//cytosol;GO:0048046//apoplast
318	BraA08004312	BraA08004312	34 kDa	100%	35%	27	8	14	0.0076%	99.64	gi|685315850|ref|XP_009148547.1|	PREDICTED: proteasome subunit beta type-5-B-like [Brassica rapa]	93.75	0	sp|Q9LIP2|PSB5B_ARATH	Proteasome subunit beta type-5-B OS=Arabidopsis thaliana GN=PBE2 PE=1 SV=1	99.64	0	M4DTG4	M4DTG4_BRARP Proteasome subunit beta type OS=Brassica rapa subsp. pekinensis GN=BRA019807 PE=3 SV=1	K02737|1|2e-160|565|brp:103871961|20S proteasome subunit beta 5 [EC:3.4.25.1]	GO:0046686//response to cadmium ion;GO:0006511//ubiquitin-dependent protein catabolic process	GO:0004298//threonine-type endopeptidase activity	GO:0005737//cytoplasm;GO:0005839//proteasome core complex;GO:0005634//nucleus
319	BraA05002827	BraA05002827	198 kDa	100%	6.1%	24	8	13	0.0067%	100	gi|685310688|ref|XP_009145936.1|	PREDICTED: DNA-directed RNA polymerases IV and V subunit 2 [Brassica rapa]	91.04	0	sp|Q9LV35|AIP12_ARATH	Actin-interacting protein 1-2 OS=Arabidopsis thaliana GN=AIP1-2 PE=2 SV=1	100	0	M4E0I2	M4E0I2_BRARP DNA-directed RNA polymerase OS=Brassica rapa subsp. pekinensis GN=BRA022279 PE=3 SV=1	K16252|1|0.0|2311|brp:103869612|DNA-directed RNA polymerase IV and V subunit 2 [EC:2.7.7.6]	GO:0050776//regulation of immune response;GO:0030422//production of siRNA involved in RNA interference;GO:0006351//transcription, DNA-dependent;GO:0006306//DNA methylation;GO:0050832//defense response to fungus	GO:0003899//DNA-directed RNA polymerase activity;GO:0003677//DNA binding;GO:0005515//protein binding;GO:0032549//ribonucleoside binding	GO:0000418//DNA-directed RNA polymerase IV complex;GO:0000419//DNA-directed RNA polymerase V complex;GO:0005720//nuclear heterochromatin;GO:0016020//membrane
320	BraA03003805	BraA03003805	19 kDa	100%	52%	29	8	11	0.0081%	100	gi|685289099|ref|XP_009135495.1|	PREDICTED: translationally-controlled tumor protein homolog [Brassica rapa] >gi|674951086|emb|CDX82396.1| BnaA03g34250D [Brassica napus]	99.4	2e-120	sp|Q944W6|TCTP_BRAOL	Translationally-controlled tumor protein homolog OS=Brassica oleracea GN=TCTP PE=2 SV=1	100	3e-119	M4CBQ7	M4CBQ7_BRARP Uncharacterized protein OS=Brassica rapa subsp. pekinensis GN=BRA001637 PE=4 SV=1	-	GO:0090333//regulation of stomatal closure;GO:0010252//auxin homeostasis;GO:0009819//drought recovery;GO:0001558//regulation of cell growth;GO:0009734//auxin mediated signaling pathway;GO:0008283//cell proliferation;GO:0042742//defense response to bacterium;GO:0031117//positive regulation of microtubule depolymerization;GO:0007067//mitosis;GO:0048527//lateral root development;GO:0009790//embryo d…	GO:0008017//microtubule binding	GO:0005774//vacuolar membrane;GO:0048046//apoplast;GO:0009507//chloroplast;GO:0005794//Golgi apparatus;GO:0005829//cytosol;GO:0009579//thylakoid;GO:0090406//pollen tube;GO:0009506//plasmodesma;GO:0005886//plasma membrane;GO:0005634//nucleus
321	BraA06002255	BraA06002255	27 kDa	100%	30%	160	8	16	0.045%	100	gi|923653692|ref|XP_013645283.1|	PREDICTED: chlorophyll a-b binding protein CP24, chloroplastic-like [Brassica napus]	81.4	8e-146	sp|P27525|CB4B_SOLLC	Chlorophyll a-b binding protein CP24 10B, chloroplastic OS=Solanum lycopersicum GN=CAP10B PE=3 SV=1	100	0	M4EBE0	M4EBE0_BRARP Uncharacterized protein OS=Brassica rapa subsp. pekinensis GN=BRA026099 PE=4 SV=1	K08917|1|9e-122|436|brp:103872378|light-harvesting complex II chlorophyll a/b binding protein 6	GO:0009651//response to salt stress;GO:0010196//nonphotochemical quenching;GO:0006816//calcium ion transport;GO:0007030//Golgi organization;GO:0009765//photosynthesis, light harvesting;GO:0019344//cysteine biosynthetic process;GO:0035304//regulation of protein dephosphorylation	GO:0016168//chlorophyll binding	GO:0009941//chloroplast envelope;GO:0009783//photosystem II antenna complex;GO:0009535//chloroplast thylakoid membrane;GO:0010287//plastoglobule
322	BraA02000283	BraA02000283	76 kDa	100%	14%	13	8	9	0.0036%	97.39	gi|312282039|dbj|BAJ33885.1|	unnamed protein product [Thellungiella halophila]	93.78	0	sp|Q9FNM5|GUFP_ARATH	Translation factor GUF1 homolog, chloroplastic OS=Arabidopsis thaliana GN=At5g08650 PE=1 SV=2	95.32	0	M4EIN6	M4EIN6_BRARP Translation factor GUF1 homolog, chloroplastic OS=Brassica rapa subsp. pekinensis GN=BRA028651 PE=3 SV=1	K03596|1|0.0|1252|brp:103850707|GTP-binding protein LepA	GO:0006098//pentose-phosphate shunt;GO:0010218//response to far red light;GO:0010114//response to red light;GO:0019288//isopentenyl diphosphate biosynthetic process, mevalonate-independent pathway;GO:0009902//chloroplast relocation;GO:0015979//photosynthesis;GO:0006184//GTP catabolic process;GO:0015995//chlorophyll biosynthetic process;GO:0009637//response to blue light;GO:0006364//rRNA processin…	GO:0003746//translation elongation factor activity;GO:0005525//GTP binding;GO:0003924//GTPase activity	GO:0009507//chloroplast;GO:0005886//plasma membrane
323	BraA06003715	BraA06003715	60 kDa	100%	16%	16	8	12	0.0045%	93.89	gi|685314202|ref|XP_009147698.1|	PREDICTED: protein disulfide isomerase-like 1-5 [Brassica rapa]	79.77	0	sp|A3KPF5|PDI15_ARATH	Protein disulfide isomerase-like 1-5 OS=Arabidopsis thaliana GN=PDIL1-5 PE=2 SV=1	93.89	0	M4DR15	M4DR15_BRARP Uncharacterized protein OS=Brassica rapa subsp. pekinensis GN=BRA018958 PE=4 SV=1	K09580|1|0.0|990|brp:103871222|protein disulfide-isomerase A1 [EC:5.3.4.1]	GO:0000280//nuclear division;GO:0045454//cell redox homeostasis;GO:0007000//nucleolus organization	GO:0003756//protein disulfide isomerase activity	GO:0005794//Golgi apparatus;GO:0009507//chloroplast;GO:0005783//endoplasmic reticulum
324	BraA03006180	BraA03006180	62 kDa	100%	17%	32	8	14	0.0090%	92.99	gi|685293100|ref|XP_009137464.1|	PREDICTED: glucose-6-phosphate isomerase 1, chloroplastic [Brassica rapa]	83.55	0	sp|Q8H103|G6PIP_ARATH	Glucose-6-phosphate isomerase 1, chloroplastic OS=Arabidopsis thaliana GN=PGI1 PE=1 SV=1	92.99	0	M4DRS1	M4DRS1_BRARP Glucose-6-phosphate isomerase OS=Brassica rapa subsp. pekinensis GN=BRA019214 PE=3 SV=1	K01810|1|0.0|1137|brp:103861499|glucose-6-phosphate isomerase [EC:5.3.1.9]	GO:0019288//isopentenyl diphosphate biosynthetic process, mevalonate-independent pathway;GO:0009911//positive regulation of flower development;GO:0000023//maltose metabolic process;GO:0019252//starch biosynthetic process;GO:0006096//glycolysis;GO:0006094//gluconeogenesis;GO:0009664//plant-type cell wall organization;GO:0043085//positive regulation of catalytic activity;GO:0000272//polysaccharide …	GO:0004347//glucose-6-phosphate isomerase activity	GO:0005829//cytosol;GO:0009941//chloroplast envelope;GO:0009570//chloroplast stroma
325	BraA03000106	BraA03000106	45 kDa	100%	21%	17	8	11	0.0048%	100	gi|685279633|ref|XP_009130738.1|	PREDICTED: 60S ribosomal protein L4-1-like [Brassica rapa]	93.84	0	sp|P49691|RL4B_ARATH	60S ribosomal protein L4-2 OS=Arabidopsis thaliana GN=RPL4D PE=1 SV=2	100	0	M4CNG1	M4CNG1_BRARP Uncharacterized protein OS=Brassica rapa subsp. pekinensis GN=BRA005749 PE=4 SV=1	K02930|1|0.0|798|brp:103855502|large subunit ribosomal protein L4e	GO:0001510//RNA methylation;GO:0006412//translation;GO:0009220//pyrimidine ribonucleotide biosynthetic process;GO:0042545//cell wall modification;GO:0009664//plant-type cell wall organization	GO:0003735//structural constituent of ribosome	GO:0005618//cell wall;GO:0005730//nucleolus;GO:0009506//plasmodesma;GO:0005774//vacuolar membrane;GO:0009507//chloroplast;GO:0022625//cytosolic large ribosomal subunit;GO:0005886//plasma membrane
326	BraA07003171	BraA07003171	154 kDa	100%	9.7%	24	8	13	0.0067%	100	gi|685338488|ref|XP_009106271.1|	PREDICTED: L-ascorbate oxidase homolog [Brassica rapa]	91.26	0	sp|Q8VYI3|ECH2_ARATH	Enoyl-CoA hydratase 2, peroxisomal OS=Arabidopsis thaliana GN=ECH2 PE=1 SV=1	100	0	M4DH04	M4DH04_BRARP Uncharacterized protein OS=Brassica rapa subsp. pekinensis GN=BRA015781 PE=4 SV=1	K19658|1|0.0|635|brp:103832064|peroxisomal enoyl-CoA hydratase 2 [EC:4.2.1.119]!K00423|2|7e-178|625|csv:101211152|L-ascorbate oxidase [EC:1.10.3.3]	GO:0055114//oxidation-reduction process;GO:0052546//cell wall pectin metabolic process;GO:0009832//plant-type cell wall biogenesis;GO:0052541//plant-type cell wall cellulose metabolic process;GO:0016126//sterol biosynthetic process	GO:0005507//copper ion binding;GO:0008447//L-ascorbate oxidase activity;GO:0030599//pectinesterase activity	GO:0005829//cytosol;GO:0009506//plasmodesma;GO:0009505//plant-type cell wall;GO:0016020//membrane;GO:0048046//apoplast
327	BraA02000595	BraA02000595 >BraA05000009	62 kDa	100%	17%	16	8	12	0.0045%	100	gi|685383940|ref|XP_009124205.1|	PREDICTED: zeta-carotene desaturase, chloroplastic/chromoplastic [Brassica rapa]	93.43	0	sp|Q38893|ZDS_ARATH	Zeta-carotene desaturase, chloroplastic/chromoplastic OS=Arabidopsis thaliana GN=ZDS1 PE=1 SV=3	100	0	M4FH33	M4FH33_BRARP Uncharacterized protein OS=Brassica rapa subsp. pekinensis GN=BRA040411 PE=4 SV=1	K00514|1|0.0|1110|brp:103849152|zeta-carotene desaturase [EC:1.3.5.6]	GO:0016117//carotenoid biosynthetic process;GO:0016120//carotene biosynthetic process;GO:0055114//oxidation-reduction process	GO:0016719//carotene 7,8-desaturase activity;GO:0000166//nucleotide binding	GO:0009941//chloroplast envelope;GO:0005739//mitochondrion
328	BraA10001755	BraA10001755	123 kDa	100%	9.8%	14	8	12	0.0039%	98.47	gi|685369808|ref|XP_009118734.1|	PREDICTED: K(+) efflux antiporter 1, chloroplastic-like [Brassica rapa]	81.1	0	sp|Q9ZTZ7|KEA1_ARATH	K(+) efflux antiporter 1, chloroplastic OS=Arabidopsis thaliana GN=KEA1 PE=1 SV=2	95.04	0	M4EWP8	M4EWP8_BRARP Uncharacterized protein OS=Brassica rapa subsp. pekinensis GN=BRA033232 PE=4 SV=1	-	GO:0015992//proton transport;GO:0006813//potassium ion transport	GO:0015386//potassium:hydrogen antiporter activity	GO:0009941//chloroplast envelope;GO:0016020//membrane
329	BraA10001027	BraA10001027	67 kDa	100%	17%	53	8	20	0.015%	100	gi|685263930|ref|XP_009107139.1|	PREDICTED: phosphoglucomutase, chloroplastic [Brassica rapa]	97.37	0	sp|Q9SMM0|PGMP_BRANA	Phosphoglucomutase, chloroplastic OS=Brassica napus GN=PGMP PE=2 SV=1	100	0	M4EHL3	M4EHL3_BRARP Uncharacterized protein OS=Brassica rapa subsp. pekinensis GN=BRA028278 PE=4 SV=1	K01835|1|0.0|1201|brp:103832797|phosphoglucomutase [EC:5.4.2.2]	GO:0005992//trehalose biosynthetic process;GO:0006098//pentose-phosphate shunt;GO:0043085//positive regulation of catalytic activity;GO:0006874//cellular calcium ion homeostasis;GO:0019252//starch biosynthetic process;GO:0009664//plant-type cell wall organization;GO:0019288//isopentenyl diphosphate biosynthetic process, mevalonate-independent pathway;GO:0000023//maltose metabolic process;GO:00427…	GO:0004614//phosphoglucomutase activity;GO:0000287//magnesium ion binding	GO:0009941//chloroplast envelope;GO:0048046//apoplast;GO:0010319//stromule;GO:0005829//cytosol;GO:0009570//chloroplast stroma;GO:0005739//mitochondrion
330	BraA06002134	BraA06002134	53 kDa	100%	20%	46	8	19	0.013%	100	gi|685317205|ref|XP_009149177.1|	PREDICTED: alanine aminotransferase 1, mitochondrial-like [Brassica rapa]	92.11	0	sp|F4I7I0|ALAT1_ARATH	Alanine aminotransferase 1, mitochondrial OS=Arabidopsis thaliana GN=ALAAT1 PE=1 SV=1	100	0	M4EB25	M4EB25_BRARP Uncharacterized protein OS=Brassica rapa subsp. pekinensis GN=BRA025984 PE=4 SV=1	K00814|1|0.0|943|brp:103872517|alanine transaminase [EC:2.6.1.2]	GO:0001666//response to hypoxia;GO:0042218//1-aminocyclopropane-1-carboxylate biosynthetic process;GO:0019481//L-alanine catabolic process, by transamination;GO:0046686//response to cadmium ion	GO:0016847//1-aminocyclopropane-1-carboxylate synthase activity;GO:0004021//L-alanine:2-oxoglutarate aminotransferase activity;GO:0005524//ATP binding;GO:0030170//pyridoxal phosphate binding	GO:0005829//cytosol;GO:0005739//mitochondrion;GO:0009507//chloroplast
331	BraA06001715	BraA06001715	78 kDa	100%	17%	17	8	9	0.0048%	100	gi|685318622|ref|XP_009149686.1|	PREDICTED: uncharacterized protein LOC103873010 [Brassica rapa]	34.68	7e-08	sp|Q6AKI4|TOLB_DESPS	Protein TolB OS=Desulfotalea psychrophila (strain LSv54 / DSM 12343) GN=tolB PE=3 SV=1	100	0	M4DN53	M4DN53_BRARP Uncharacterized protein OS=Brassica rapa subsp. pekinensis GN=BRA017940 PE=4 SV=1	-	GO:0019243//methylglyoxal catabolic process to D-lactate	-	GO:0009505//plant-type cell wall;GO:0005774//vacuolar membrane;GO:0005576//extracellular region
332	BraA03001384	BraA03001384	37 kDa	100%	33%	151	8	28	0.042%	100	gi|674889655|emb|CDY43024.1|	BnaA03g11710D [Brassica napus]	92.33	0	sp|Q38814|THI4_ARATH	Thiamine thiazole synthase, chloroplastic OS=Arabidopsis thaliana GN=THI1 PE=1 SV=1	99.72	0	M4EJP1	M4EJP1_BRARP Thiamine thiazole synthase, chloroplastic OS=Brassica rapa subsp. pekinensis GN=BRA029007 PE=3 SV=1	K03146|1|0.0|686|brp:103857026|thiamine thiazole synthase	GO:0046777//protein autophosphorylation;GO:0018131//oxazole or thiazole biosynthetic process;GO:0042742//defense response to bacterium;GO:0009409//response to cold;GO:0009637//response to blue light;GO:0010155//regulation of proton transport;GO:0000023//maltose metabolic process;GO:0019252//starch biosynthetic process;GO:0009228//thiamine biosynthetic process;GO:0043085//positive regulation of ca…	GO:0008270//zinc ion binding;GO:0042803//protein homodimerization activity	GO:0005739//mitochondrion;GO:0009941//chloroplast envelope;GO:0009579//thylakoid;GO:0009570//chloroplast stroma;GO:0010319//stromule
333	BraA03003905	BraA03003905	42 kDa	100%	49%	101	8	21	0.028%	100	gi|685289304|ref|XP_009135599.1|	PREDICTED: actin-2 [Brassica rapa] >gi|923550532|ref|XP_013736468.1| PREDICTED: actin-2-like [Brassica napus] >gi|674951016|emb|CDX82326.1| BnaA03g34950D [Brassica napus]	99.73	0	sp|Q96292|ACT2_ARATH	Actin-2 OS=Arabidopsis thaliana GN=ACT2 PE=1 SV=1	99.73	0	V4LZU4	V4LZU4_EUTSA Uncharacterized protein OS=Eutrema salsugineum GN=EUTSA_v10020906mg PE=3 SV=1	K10355|1|0.0|786|brp:103859774|actin, other eukaryote	GO:0009750//response to fructose stimulus;GO:0007010//cytoskeleton organization;GO:0006094//gluconeogenesis;GO:0010218//response to far red light;GO:0006833//water transport;GO:0009825//multidimensional cell growth;GO:0010114//response to red light;GO:0006816//calcium ion transport;GO:0009651//response to salt stress;GO:0010498//proteasomal protein catabolic process;GO:0007033//vacuole organizati…	GO:0005515//protein binding;GO:0005507//copper ion binding;GO:0005524//ATP binding;GO:0005200//structural constituent of cytoskeleton	GO:0009941//chloroplast envelope;GO:0005773//vacuole;GO:0005829//cytosol;GO:0009570//chloroplast stroma;GO:0005856//cytoskeleton;GO:0009506//plasmodesma;GO:0005886//plasma membrane;GO:0005634//nucleus;GO:0005739//mitochondrion
334	BraA06005104	BraA06005104	40 kDa	100%	25%	51	8	16	0.014%	100	gi|685322479|ref|XP_009151074.1|	PREDICTED: uncharacterized protein LOC103874406 [Brassica rapa] >gi|923648818|ref|XP_013643744.1| PREDICTED: uncharacterized protein LOC106348532 [Brassica napus] >gi|923648821|ref|XP_013643745.1| PREDICTED: uncharacterized protein LOC106348533 [Brassica napus] >gi|923713320|ref|XP_013663089.1| PREDICTED: uncharacterized protein LOC106367783 [Brassica napus] >gi|923861444|ref|XP_013706621.1| PRED…	-	-	-	-	100	0	M4D043	M4D043_BRARP Uncharacterized protein OS=Brassica rapa subsp. pekinensis GN=BRA009841 PE=4 SV=1	-	GO:0080167//response to karrikin;GO:0010015//root morphogenesis	-	GO:0005576//extracellular region;GO:0009506//plasmodesma;GO:0009505//plant-type cell wall
335	BraA06004460	BraA06004460	62 kDa	100%	17%	41	8	12	0.011%	100	gi|923646136|ref|XP_013642894.1|	PREDICTED: delta-1-pyrroline-5-carboxylate dehydrogenase 12A1, mitochondrial [Brassica napus]	94.79	0	sp|Q8VZC3|AL121_ARATH	Delta-1-pyrroline-5-carboxylate dehydrogenase 12A1, mitochondrial OS=Arabidopsis thaliana GN=ALDH12A1 PE=2 SV=1	98.03	0	M4D0U8	M4D0U8_BRARP Uncharacterized protein OS=Brassica rapa subsp. pekinensis GN=BRA010097 PE=3 SV=1	K00294|1|0.0|1154|brp:103874691|1-pyrroline-5-carboxylate dehydrogenase [EC:1.2.1.88]	GO:0010133//proline catabolic process to glutamate;GO:0072593//reactive oxygen species metabolic process;GO:0009651//response to salt stress;GO:0055114//oxidation-reduction process	GO:0004028//3-chloroallyl aldehyde dehydrogenase activity;GO:0003842//1-pyrroline-5-carboxylate dehydrogenase activity;GO:0050897//cobalt ion binding;GO:0004029//aldehyde dehydrogenase (NAD) activity;GO:0008270//zinc ion binding	GO:0009507//chloroplast;GO:0005739//mitochondrion
336	BraA06005687	BraA06005687	26 kDa	100%	38%	32	8	12	0.0090%	100	gi|685325074|ref|XP_009152088.1|	PREDICTED: probable plastid-lipid-associated protein 4, chloroplastic [Brassica rapa]	89.57	9e-153	sp|Q9LU85|PAP4_ARATH	Probable plastid-lipid-associated protein 4, chloroplastic OS=Arabidopsis thaliana GN=PAP4 PE=2 SV=1	100	5e-167	M4E8S4	M4E8S4_BRARP Uncharacterized protein OS=Brassica rapa subsp. pekinensis GN=BRA025180 PE=4 SV=1	-	-	GO:0005198//structural molecule activity	GO:0009535//chloroplast thylakoid membrane
337	BraA06006187	BraA06006187	41 kDa	100%	23%	52	8	20	0.015%	100	gi|685326760|ref|XP_009101752.1|	PREDICTED: alcohol dehydrogenase class-3 [Brassica rapa] >gi|923861655|ref|XP_013706695.1| PREDICTED: alcohol dehydrogenase class-3 [Brassica napus] >gi|674910727|emb|CDY22323.1| BnaA06g36450D [Brassica napus]	97.62	0	sp|Q96533|ADHX_ARATH	Alcohol dehydrogenase class-3 OS=Arabidopsis thaliana GN=ADH2 PE=1 SV=2	100	0	M4EY16	M4EY16_BRARP Uncharacterized protein OS=Brassica rapa subsp. pekinensis GN=BRA033706 PE=3 SV=1	K00121|1|0.0|781|brp:103827942|S-(hydroxymethyl)glutathione dehydrogenase / alcohol dehydrogenase [EC:1.1.1.284 1.1.1.1]	GO:0010286//heat acclimation;GO:0051049//regulation of transport;GO:0019288//isopentenyl diphosphate biosynthetic process, mevalonate-independent pathway;GO:0006069//ethanol oxidation;GO:0046292//formaldehyde metabolic process;GO:0006569//tryptophan catabolic process;GO:0008219//cell death;GO:0009684//indoleacetic acid biosynthetic process;GO:0048316//seed development	GO:0080007//S-nitrosoglutathione reductase activity;GO:0051903//S-(hydroxymethyl)glutathione dehydrogenase activity;GO:0008270//zinc ion binding;GO:0000166//nucleotide binding	GO:0005777//peroxisome;GO:0005829//cytosol
338	BraA08004510	BraA08004510	40 kDa	100%	35%	115	8	30	0.032%	99.72	gi|685347567|ref|XP_009109655.1|	PREDICTED: GDSL esterase/lipase At1g29670 [Brassica rapa]	87.09	0	sp|Q9C7N4|GDL15_ARATH	GDSL esterase/lipase At1g29670 OS=Arabidopsis thaliana GN=At1g29670 PE=2 SV=1	99.72	0	M4D2W7	M4D2W7_BRARP Uncharacterized protein OS=Brassica rapa subsp. pekinensis GN=BRA010820 PE=4 SV=1	K10960|1|1e-53|211|atr:18422248|geranylgeranyl reductase [EC:1.3.1.83]!K00679|2|2e-49|196|cic:CICLE_v10027727mg|phospholipid:diacylglycerol acyltransferase [EC:2.3.1.158]!K17604|3|2e-46|187|pop:POPTR_0012s13550g|zinc finger SWIM domain-containing protein 3!K01188|4|4e-37|155|aly:ARALYDRAFT_316517|beta-glucosidase [EC:3.2.1.21]!K01206|5|6e-32|138|cic:CICLE_v10031741mg|alpha-L-fucosidase [EC:3.2.1.…	GO:0000038//very long-chain fatty acid metabolic process;GO:0042335//cuticle development;GO:0009750//response to fructose stimulus;GO:0009651//response to salt stress;GO:0042631//cellular response to water deprivation;GO:0006833//water transport	GO:0004091//carboxylesterase activity	GO:0005618//cell wall;GO:0009534//chloroplast thylakoid;GO:0005634//nucleus;GO:0048046//apoplast
339	BraA02000619	BraA02000619	41 kDa	100%	25%	66	8	18	0.018%	99.45	gi|923710624|ref|XP_013662340.1|	PREDICTED: UDP-arabinopyranose mutase 2-like [Brassica napus]	96.77	1e-12	sp|P85413|UPTG_PHODC	Alpha-1,4-glucan-protein synthase [UDP-forming] (Fragments) OS=Phoenix dactylifera PE=1 SV=1	96.97	0	V4KUC9	V4KUC9_EUTSA Uncharacterized protein OS=Eutrema salsugineum GN=EUTSA_v10013907mg PE=4 SV=1	K13379|1|0.0|729|eus:EUTSA_v10013907mg|reversibly glycosylated polypeptide / UDP-arabinopyranose mutase [EC:2.4.1.- 5.4.99.30]	GO:0033356//UDP-L-arabinose metabolic process;GO:0009651//response to salt stress;GO:0030244//cellulose biosynthetic process;GO:0007047//cellular cell wall organization;GO:0009555//pollen development;GO:0009832//plant-type cell wall biogenesis;GO:0046686//response to cadmium ion	GO:0052691//UDP-arabinopyranose mutase activity;GO:0008466//glycogenin glucosyltransferase activity;GO:0016760//cellulose synthase (UDP-forming) activity;GO:0005515//protein binding	GO:0030054//cell junction;GO:0005618//cell wall;GO:0000138//Golgi trans cisterna;GO:0005774//vacuolar membrane;GO:0022626//cytosolic ribosome;GO:0005634//nucleus
340	BraA08005502	BraA08005502	61 kDa	100%	23%	39	8	14	0.011%	100	gi|685350596|ref|XP_009110801.1|	PREDICTED: 2,3-bisphosphoglycerate-independent phosphoglycerate mutase 1 [Brassica rapa]	94.25	0	sp|O04499|PMG1_ARATH	2,3-bisphosphoglycerate-independent phosphoglycerate mutase 1 OS=Arabidopsis thaliana GN=PGM1 PE=2 SV=3	100	0	M4EPS8	M4EPS8_BRARP Uncharacterized protein OS=Brassica rapa subsp. pekinensis GN=BRA030799 PE=4 SV=1	K15633|1|0.0|1142|brp:103836310|2,3-bisphosphoglycerate-independent phosphoglycerate mutase [EC:5.4.2.12]	GO:0006007//glucose catabolic process;GO:0010118//stomatal movement;GO:0009749//response to glucose stimulus;GO:0009744//response to sucrose stimulus;GO:0009750//response to fructose stimulus;GO:0009409//response to cold;GO:0052546//cell wall pectin metabolic process;GO:0009555//pollen development;GO:0046686//response to cadmium ion;GO:0052541//plant-type cell wall cellulose metabolic process;GO:…	GO:0030145//manganese ion binding;GO:0046537//2,3-bisphosphoglycerate-independent phosphoglycerate mutase activity	GO:0005829//cytosol;GO:0009506//plasmodesma;GO:0005740//mitochondrial envelope;GO:0009507//chloroplast;GO:0005886//plasma membrane;GO:0048046//apoplast
341	BraA02000698	BraA02000698	38 kDa	100%	36%	24	8	10	0.0067%	100	gi|207367105|dbj|BAG72074.1|	putative nitrilase [Brassica rapa subsp. pekinensis]	82.66	0	sp|P32962|NRL2_ARATH	Nitrilase 2 OS=Arabidopsis thaliana GN=NIT2 PE=1 SV=1	100	0	B5U8Z3	B5U8Z3_BRARP Putative nitrilase OS=Brassica rapa subsp. pekinensis GN=BrNIT2 PE=4 SV=1	K13035|1|0.0|718|brp:103851084|beta-cyano-L-alanine hydratase/nitrilase [EC:3.5.5.4 4.2.1.65]!K01501|5|7e-164|577|ath:AT3G44300|nitrilase [EC:3.5.5.1]	GO:0009684//indoleacetic acid biosynthetic process;GO:0009617//response to bacterium;GO:0046686//response to cadmium ion	GO:0080061//indole-3-acetonitrile nitrilase activity;GO:0080109//indole-3-acetonitrile nitrile hydratase activity	GO:0005829//cytosol;GO:0009506//plasmodesma;GO:0009507//chloroplast;GO:0005886//plasma membrane;GO:0048046//apoplast
342	BraA01003050	BraA01003050	29 kDa	100%	34%	87	8	14	0.024%	99.21	gi|923604552|ref|XP_013742232.1|	PREDICTED: probable ribose-5-phosphate isomerase 3, chloroplastic [Brassica napus]	82.25	2e-159	sp|Q9S726|RPI3_ARATH	Probable ribose-5-phosphate isomerase 3, chloroplastic OS=Arabidopsis thaliana GN=RPI3 PE=1 SV=1	90.18	8e-173	M4FG93	M4FG93_BRARP Uncharacterized protein OS=Brassica rapa subsp. pekinensis GN=BRA040120 PE=3 SV=1	K01807|1|8e-127|452|brp:103850028|ribose 5-phosphate isomerase A [EC:5.3.1.6]	GO:0019684//photosynthesis, light reaction;GO:0031348//negative regulation of defense response;GO:0009595//detection of biotic stimulus;GO:0009867//jasmonic acid mediated signaling pathway;GO:0009697//salicylic acid biosynthetic process;GO:0009862//systemic acquired resistance, salicylic acid mediated signaling pathway;GO:0006636//unsaturated fatty acid biosynthetic process;GO:0010363//regulation…	GO:0004751//ribose-5-phosphate isomerase activity	GO:0009941//chloroplast envelope;GO:0009570//chloroplast stroma;GO:0009535//chloroplast thylakoid membrane
343	BraA05005041	BraA05005041	80 kDa	100%	17%	27	8	16	0.0076%	99.71	gi|674909205|emb|CDY23835.1|	BnaC04g02020D [Brassica napus]	97.11	0	sp|O22229|TRXB3_ARATH	NADPH-dependent thioredoxin reductase 3 OS=Arabidopsis thaliana GN=NTRC PE=1 SV=2	99.71	0	M4CKA4	M4CKA4_BRARP Thioredoxin reductase OS=Brassica rapa subsp. pekinensis GN=BRA004639 PE=3 SV=1	K00384|1|0.0|693|brp:103866575|thioredoxin reductase (NADPH) [EC:1.8.1.9]	GO:0010581//regulation of starch biosynthetic process;GO:0042744//hydrogen peroxide catabolic process;GO:0016117//carotenoid biosynthetic process;GO:0043085//positive regulation of catalytic activity;GO:0019288//isopentenyl diphosphate biosynthetic process, mevalonate-independent pathway;GO:0019430//removal of superoxide radicals;GO:0045454//cell redox homeostasis;GO:0046686//response to cadmium …	GO:0050660//flavin adenine dinucleotide binding;GO:0005515//protein binding;GO:0008047//enzyme activator activity;GO:0016671//oxidoreductase activity, acting on a sulfur group of donors, disulfide as acceptor;GO:0004791//thioredoxin-disulfide reductase activity	GO:0009570//chloroplast stroma
344	BraA06003479	BraA06003479	81 kDa	100%	17%	12	8	10	0.0034%	100	gi|674910247|emb|CDY22792.1|	BnaA06g02850D [Brassica napus]	40.51	2e-175	sp|Q59536|PTRB_MORLA	Protease 2 OS=Moraxella lacunata GN=ptrB PE=3 SV=1	99.86	0	M4DQQ2	M4DQQ2_BRARP Uncharacterized protein OS=Brassica rapa subsp. pekinensis GN=BRA018845 PE=4 SV=1	K01354|1|0.0|1473|brp:103871350|oligopeptidase B [EC:3.4.21.83]	GO:0006508//proteolysis;GO:0010048//vernalization response	GO:0004252//serine-type endopeptidase activity;GO:0070008//serine-type exopeptidase activity	GO:0005634//nucleus;GO:0005829//cytosol
345	BraA05002429	BraA05002429	31 kDa	100%	31%	26	8	12	0.0073%	100	gi|685273450|ref|XP_009127765.1|	PREDICTED: hypersensitive-induced response protein 2-like [Brassica rapa] >gi|685273452|ref|XP_009127766.1| PREDICTED: hypersensitive-induced response protein 2-like [Brassica rapa] >gi|923528870|ref|XP_013690893.1| PREDICTED: hypersensitive-induced response protein 2-like [Brassica napus] >gi|674876362|emb|CDY56083.1| BnaA02g35710D [Brassica napus]	95.07	0	sp|Q9CAR7|HIR2_ARATH	Hypersensitive-induced response protein 2 OS=Arabidopsis thaliana GN=HIR2 PE=1 SV=1	100	0	M4CUJ0	M4CUJ0_BRARP Uncharacterized protein OS=Brassica rapa subsp. pekinensis GN=BRA007885 PE=4 SV=1	-	-	GO:0043424//protein histidine kinase binding	GO:0005774//vacuolar membrane;GO:0009506//plasmodesma;GO:0009507//chloroplast;GO:0005886//plasma membrane
346	BraA02000838	BraA02000838	44 kDa	100%	26%	23	8	13	0.0064%	99.75	gi|685270694|ref|XP_009126373.1|	PREDICTED: aspartate aminotransferase, cytoplasmic isozyme 1 [Brassica rapa]	93.32	0	sp|P46645|AAT2_ARATH	Aspartate aminotransferase, cytoplasmic isozyme 1 OS=Arabidopsis thaliana GN=ASP2 PE=1 SV=2	99.75	0	M4DU54	M4DU54_BRARP Aspartate aminotransferase OS=Brassica rapa subsp. pekinensis GN=BRA020047 PE=3 SV=1	K14454|1|0.0|837|brp:103851283|aspartate aminotransferase, cytoplasmic [EC:2.6.1.1]	GO:0009693//ethylene biosynthetic process;GO:0006520//cellular amino acid metabolic process;GO:0006807//nitrogen compound metabolic process	GO:0030170//pyridoxal phosphate binding;GO:0005507//copper ion binding;GO:0004069//L-aspartate:2-oxoglutarate aminotransferase activity;GO:0080130//L-phenylalanine:2-oxoglutarate aminotransferase activity	GO:0005794//Golgi apparatus;GO:0009506//plasmodesma;GO:0005886//plasma membrane;GO:0005618//cell wall;GO:0005774//vacuolar membrane;GO:0005829//cytosol
347	BraA04001567	BraA04001567	23 kDa	100%	40%	183	8	21	0.051%	100	gi|685343418|ref|XP_009108124.1|	PREDICTED: photosystem I reaction center subunit III, chloroplastic-like [Brassica rapa]	87.78	2e-140	sp|Q9SHE8|PSAF_ARATH	Photosystem I reaction center subunit III, chloroplastic OS=Arabidopsis thaliana GN=PSAF PE=1 SV=1	100	6e-155	M4FBF2	M4FBF2_BRARP Uncharacterized protein OS=Brassica rapa subsp. pekinensis GN=BRA038418 PE=4 SV=1	K02694|1|1e-105|382|brp:103833816|photosystem I subunit III	GO:0019344//cysteine biosynthetic process;GO:0015979//photosynthesis	-	GO:0010287//plastoglobule;GO:0009941//chloroplast envelope;GO:0009538//photosystem I reaction center;GO:0009535//chloroplast thylakoid membrane
348	BraA03005767	BraA03005767	48 kDa	100%	20%	18	8	10	0.0050%	100	gi|685291883|ref|XP_009136878.1|	PREDICTED: acetylornithine deacetylase-like [Brassica rapa]	90.89	0	sp|Q9C5C4|ARGE_ARATH	Acetylornithine deacetylase OS=Arabidopsis thaliana GN=At4g17830 PE=2 SV=1	100	0	M4D827	M4D827_BRARP Uncharacterized protein OS=Brassica rapa subsp. pekinensis GN=BRA012637 PE=4 SV=1	K01438|1|0.0|866|brp:103860949|acetylornithine deacetylase [EC:3.5.1.16]	GO:0006508//proteolysis	GO:0008237//metallopeptidase activity	GO:0005829//cytosol
349	BraA02002684	BraA02002684	70 kDa	100%	15%	14	8	9	0.0039%	100	gi|685264713|ref|XP_009111263.1|	PREDICTED: T-complex protein 1 subunit alpha [Brassica rapa] >gi|923513685|ref|XP_013640919.1| PREDICTED: T-complex protein 1 subunit alpha [Brassica napus] >gi|674890539|emb|CDY42227.1| BnaA01g25680D [Brassica napus]	98.17	0	sp|P28769|TCPA_ARATH	T-complex protein 1 subunit alpha OS=Arabidopsis thaliana GN=CCT1 PE=1 SV=1	96.3	0	M4FAY6	M4FAY6_BRARP T-complex protein 1 subunit alpha OS=Brassica rapa subsp. pekinensis GN=BRA038252 PE=3 SV=1	K09493|1|0.0|1101|brp:103836720|T-complex protein 1 subunit alpha	GO:0000085//G2 phase of mitotic cell cycle;GO:0007010//cytoskeleton organization;GO:0006094//gluconeogenesis;GO:0006457//protein folding;GO:0009220//pyrimidine ribonucleotide biosynthetic process;GO:0001510//RNA methylation;GO:0010498//proteasomal protein catabolic process;GO:0010388//cullin deneddylation;GO:0009640//photomorphogenesis;GO:0009909//regulation of flower development;GO:0034968//hist…	GO:0051082//unfolded protein binding;GO:0005524//ATP binding	GO:0005829//cytosol
350	BraA08004070	BraA08004070	46 kDa	100%	23%	26	8	13	0.0073%	97.83	gi|222424765|dbj|BAH20335.1|	AT4G35630 [Arabidopsis thaliana]	87.76	0	sp|Q96255|SERB1_ARATH	Phosphoserine aminotransferase 1, chloroplastic OS=Arabidopsis thaliana GN=PSAT1 PE=1 SV=1	96.3	0	M4D228	M4D228_BRARP Phosphoserine aminotransferase OS=Brassica rapa subsp. pekinensis GN=BRA010528 PE=3 SV=1	K00831|1|0.0|856|brp:103834946|phosphoserine aminotransferase [EC:2.6.1.52]	GO:0034976//response to endoplasmic reticulum stress;GO:0008615//pyridoxine biosynthetic process;GO:0009627//systemic acquired resistance;GO:0046686//response to cadmium ion;GO:0006564//L-serine biosynthetic process	GO:0030170//pyridoxal phosphate binding;GO:0004648//O-phospho-L-serine:2-oxoglutarate aminotransferase activity	GO:0005829//cytosol;GO:0009534//chloroplast thylakoid;GO:0009570//chloroplast stroma
351	BraA07001320	BraA07001320	67 kDa	100%	16%	18	8	11	0.0050%	100	gi|685333153|ref|XP_009104231.1|	PREDICTED: guanosine nucleotide diphosphate dissociation inhibitor 2-like [Brassica rapa]	95.93	0	sp|O24653|GDI2_ARATH	Guanosine nucleotide diphosphate dissociation inhibitor 2 OS=Arabidopsis thaliana GN=GDI2 PE=2 SV=1	100	0	M4CGR2	M4CGR2_BRARP Uncharacterized protein OS=Brassica rapa subsp. pekinensis GN=BRA003395 PE=4 SV=1	K17255|1|0.0|912|brp:103830236|Rab GDP dissociation inhibitor	GO:0016926//protein desumoylation;GO:0051049//regulation of transport;GO:0006623//protein targeting to vacuole;GO:0042732//D-xylose metabolic process;GO:0010228//vegetative to reproductive phase transition of meristem;GO:0048227//plasma membrane to endosome transport;GO:0050665//hydrogen peroxide biosynthetic process;GO:0006487//protein N-linked glycosylation	GO:0005093//Rab GDP-dissociation inhibitor activity	GO:0005829//cytosol;GO:0009506//plasmodesma;GO:0048046//apoplast
352	BraA03005520	BraA03005520	143 kDa	100%	8.7%	26	8	12	0.0073%	100	gi|685364569|ref|XP_009116466.1|	PREDICTED: adenylosuccinate synthetase, chloroplastic [Brassica rapa]	92.34	0	sp|Q96529|PURA_ARATH	Adenylosuccinate synthetase, chloroplastic OS=Arabidopsis thaliana GN=PURA PE=1 SV=1	68.66	0	A5B050	A5B050_VITVI Adenylosuccinate synthetase OS=Vitis vinifera GN=VITISV_016911 PE=1 SV=1	K01939|1|0.0|966|brp:103841669|adenylosuccinate synthase [EC:6.3.4.4]	-	GO:0003824//catalytic activity	GO:0016020//membrane
353	BraA04002853	BraA04002853	35 kDa	100%	38%	23	8	15	0.0064%	100	gi|685301954|ref|XP_009141679.1|	PREDICTED: uncharacterized protein At2g37660, chloroplastic [Brassica rapa] >gi|923861600|ref|XP_013706675.1| PREDICTED: uncharacterized protein At2g37660, chloroplastic [Brassica napus]	86.59	0	sp|O80934|Y2766_ARATH	Uncharacterized protein At2g37660, chloroplastic OS=Arabidopsis thaliana GN=At2g37660 PE=1 SV=2	100	0	M4DKY4	M4DKY4_BRARP Uncharacterized protein OS=Brassica rapa subsp. pekinensis GN=BRA017165 PE=4 SV=1	K01256|1|3e-08|59.7|smo:SELMODRAFT_407075|aminopeptidase N [EC:3.4.11.2]!K04498|2|1e-06|54.3|obr:102708813|E1A/CREB-binding protein [EC:2.3.1.48]	GO:0019684//photosynthesis, light reaction;GO:0009697//salicylic acid biosynthetic process;GO:0009664//plant-type cell wall organization;GO:0019288//isopentenyl diphosphate biosynthetic process, mevalonate-independent pathway;GO:0006694//steroid biosynthetic process;GO:0042742//defense response to bacterium;GO:0015995//chlorophyll biosynthetic process;GO:0005982//starch metabolic process;GO:00098…	GO:0000166//nucleotide binding;GO:0003854//3-beta-hydroxy-delta5-steroid dehydrogenase activity;GO:0005507//copper ion binding	GO:0048046//apoplast;GO:0009570//chloroplast stroma;GO:0009579//thylakoid
354	BraA03000442	BraA03000442	25 kDa	100%	32%	60	8	17	0.017%	100	gi|685280475|ref|XP_009131147.1|	PREDICTED: uncharacterized protein LOC103855855 [Brassica rapa] >gi|923773547|ref|XP_013680285.1| PREDICTED: 3-hydroxyacyl-[acyl-carrier-protein] dehydratase FabZ-like [Brassica napus] >gi|674954791|emb|CDX78371.1| BnaA03g02830D [Brassica napus]	56.85	1e-48	sp|Q2JTA0|FABZ_SYNJA	3-hydroxyacyl-[acyl-carrier-protein] dehydratase FabZ OS=Synechococcus sp. (strain JA-3-3Ab) GN=fabZ PE=3 SV=1	100	2e-163	M4CPB4	M4CPB4_BRARP Uncharacterized protein OS=Brassica rapa subsp. pekinensis GN=BRA006052 PE=3 SV=1	K02372|1|6e-120|429|brp:103855855|3-hydroxyacyl-[acyl-carrier-protein] dehydratase [EC:4.2.1.59]	GO:0009245//lipid A biosynthetic process;GO:0006633//fatty acid biosynthetic process;GO:0006744//ubiquinone biosynthetic process	GO:0019171//3-hydroxyacyl-[acyl-carrier-protein] dehydratase activity	GO:0005618//cell wall;GO:0009941//chloroplast envelope;GO:0009534//chloroplast thylakoid;GO:0016020//membrane
355	BraA05000701	BraA05000701	31 kDa	100%	30%	25	8	12	0.0070%	99.22	gi|685310071|ref|XP_009145638.1|	PREDICTED: ribonuclease UK114 [Brassica rapa] >gi|923677733|ref|XP_013652614.1| PREDICTED: reactive Intermediate Deaminase A, chloroplastic-like [Brassica napus] >gi|674877350|emb|CDY54642.1| BnaA05g36080D [Brassica napus]	92.8	3e-79	sp|Q94JQ4|RIDA_ARATH	Reactive Intermediate Deaminase A, chloroplastic OS=Arabidopsis thaliana GN=RIDA PE=1 SV=1	99.22	3e-85	M4F3Y6	M4F3Y6_BRARP Uncharacterized protein OS=Brassica rapa subsp. pekinensis GN=BRA035786 PE=4 SV=1	-	GO:0009651//response to salt stress;GO:0006096//glycolysis;GO:0006094//gluconeogenesis;GO:0046686//response to cadmium ion;GO:0019761//glucosinolate biosynthetic process	GO:0004521//endoribonuclease activity	GO:0005739//mitochondrion;GO:0009941//chloroplast envelope;GO:0009579//thylakoid;GO:0009570//chloroplast stroma;GO:0005773//vacuole
356	BraA03004755	BraA03004755	63 kDa	100%	12%	19	8	12	0.0053%	100	gi|685290294|ref|XP_009136108.1|	PREDICTED: peptidyl-prolyl cis-trans isomerase FKBP62 [Brassica rapa]	90.53	0	sp|Q38931|FKB62_ARATH	Peptidyl-prolyl cis-trans isomerase FKBP62 OS=Arabidopsis thaliana GN=FKBP62 PE=1 SV=2	100	0	M4D9R4	M4D9R4_BRARP Uncharacterized protein OS=Brassica rapa subsp. pekinensis GN=BRA013224 PE=4 SV=1	K09571|1|0.0|1004|brp:103860276|FK506-binding protein 4/5 [EC:5.2.1.8]	GO:0034976//response to endoplasmic reticulum stress;GO:0000413//protein peptidyl-prolyl isomerization;GO:0006457//protein folding;GO:0009611//response to wounding;GO:0006499//N-terminal protein myristoylation;GO:0070370//cellular heat acclimation;GO:0046686//response to cadmium ion;GO:0009644//response to high light intensity;GO:0042542//response to hydrogen peroxide	GO:0005516//calmodulin binding;GO:0003755//peptidyl-prolyl cis-trans isomerase activity;GO:0005528//FK506 binding	GO:0005829//cytosol;GO:0016020//membrane;GO:0005634//nucleus
357	BraA03003682	BraA03003682	58 kDa	100%	15%	29	8	14	0.0081%	100	gi|685288782|ref|XP_009135345.1|	PREDICTED: dihydrolipoyllysine-residue acetyltransferase component 2 of pyruvate dehydrogenase complex, mitochondrial [Brassica rapa]	88.13	0	sp|Q8RWN9|ODP22_ARATH	Dihydrolipoyllysine-residue acetyltransferase component 2 of pyruvate dehydrogenase complex, mitochondrial OS=Arabidopsis thaliana GN=At3g13930 PE=1 SV=2	90.41	0	V4NPX9	V4NPX9_EUTSA Uncharacterized protein OS=Eutrema salsugineum GN=EUTSA_v10020481mg PE=3 SV=1	K00627|1|0.0|1103|brp:103859549|pyruvate dehydrogenase E2 component (dihydrolipoamide acetyltransferase) [EC:2.3.1.12]	GO:0006090//pyruvate metabolic process;GO:0046686//response to cadmium ion	GO:0005507//copper ion binding;GO:0004742//dihydrolipoyllysine-residue acetyltransferase activity	GO:0009941//chloroplast envelope;GO:0045254//pyruvate dehydrogenase complex;GO:0005739//mitochondrion
358	BraA04000814	BraA04000814	46 kDa	100%	23%	15	8	12	0.0042%	100	gi|685297689|ref|XP_009139632.1|	PREDICTED: 3-hydroxyisobutyryl-CoA hydrolase-like protein 3, mitochondrial [Brassica rapa] >gi|923606653|ref|XP_013742898.1| PREDICTED: 3-hydroxyisobutyryl-CoA hydrolase-like protein 3, mitochondrial [Brassica napus]	89.39	0	sp|Q9T0K7|HIBC6_ARATH	3-hydroxyisobutyryl-CoA hydrolase-like protein 3, mitochondrial OS=Arabidopsis thaliana GN=At4g13360 PE=1 SV=2	100	0	M4EV67	M4EV67_BRARP Uncharacterized protein OS=Brassica rapa subsp. pekinensis GN=BRA032700 PE=4 SV=1	K05605|1|0.0|765|eus:EUTSA_v10025298mg|3-hydroxyisobutyryl-CoA hydrolase [EC:3.1.2.4]	GO:0006635//fatty acid beta-oxidation	GO:0016853//isomerase activity;GO:0003860//3-hydroxyisobutyryl-CoA hydrolase activity	GO:0016020//membrane;GO:0005829//cytosol;GO:0005739//mitochondrion
359	BraA03000963	BraA03000963	36 kDa	100%	25%	18	8	13	0.0050%	100	gi|685281729|ref|XP_009131771.1|	PREDICTED: NADH-cytochrome b5 reductase-like protein [Brassica rapa]	92.38	0	sp|P83291|NB5R2_ARATH	NADH-cytochrome b5 reductase-like protein OS=Arabidopsis thaliana GN=CBR2 PE=1 SV=2	100	0	M4CQP7	M4CQP7_BRARP Uncharacterized protein OS=Brassica rapa subsp. pekinensis GN=BRA006538 PE=4 SV=1	K00326|1|0.0|677|brp:103856419|cytochrome-b5 reductase [EC:1.6.2.2]	GO:0055114//oxidation-reduction process;GO:0009651//response to salt stress;GO:0009266//response to temperature stimulus;GO:0006972//hyperosmotic response;GO:0006833//water transport;GO:0007030//Golgi organization;GO:0006096//glycolysis;GO:0046686//response to cadmium ion	GO:0005507//copper ion binding;GO:0004128//cytochrome-b5 reductase activity	GO:0009505//plant-type cell wall;GO:0005758//mitochondrial intermembrane space;GO:0005794//Golgi apparatus
360	BraA07001794	BraA07001794	76 kDa	100%	16%	18	8	13	0.0050%	100	gi|685334101|ref|XP_009104618.1|	PREDICTED: long chain acyl-CoA synthetase 9, chloroplastic [Brassica rapa] >gi|685334103|ref|XP_009104619.1| PREDICTED: long chain acyl-CoA synthetase 9, chloroplastic [Brassica rapa]	91.62	0	sp|Q9CAP8|LACS9_ARATH	Long chain acyl-CoA synthetase 9, chloroplastic OS=Arabidopsis thaliana GN=LACS9 PE=1 SV=1	100	0	M4CHJ5	M4CHJ5_BRARP Uncharacterized protein OS=Brassica rapa subsp. pekinensis GN=BRA003678 PE=4 SV=1	K01897|1|0.0|1352|brp:103830564|long-chain acyl-CoA synthetase [EC:6.2.1.3]	GO:0006633//fatty acid biosynthetic process;GO:0001676//long-chain fatty acid metabolic process	GO:0004467//long-chain fatty acid-CoA ligase activity	GO:0009941//chloroplast envelope;GO:0016020//membrane;GO:0005739//mitochondrion
361	BraA09004015	BraA09004015	81 kDa	100%	12%	14	8	12	0.0039%	100	gi|923879322|ref|XP_013712164.1|	PREDICTED: vesicle-fusing ATPase-like [Brassica napus]	92.43	0	sp|Q9M0Y8|NSF_ARATH	Vesicle-fusing ATPase OS=Arabidopsis thaliana GN=NSF PE=2 SV=2	97.83	0	M4EL62	M4EL62_BRARP Uncharacterized protein OS=Brassica rapa subsp. pekinensis GN=BRA029529 PE=3 SV=1	K06027|1|0.0|1386|brp:103839802|vesicle-fusing ATPase [EC:3.6.4.6]	-	GO:0005515//protein binding;GO:0005524//ATP binding;GO:0017111//nucleoside-triphosphatase activity	GO:0005773//vacuole;GO:0005794//Golgi apparatus;GO:0009506//plasmodesma;GO:0005886//plasma membrane
362	BraA10001118	BraA10001118	49 kDa	100%	18%	119	8	16	0.033%	73.66	gi|674926680|emb|CDY06760.1|	BnaA10g05390D [Brassica napus]	67.5	6e-09	sp|Q60HG6|CATC_MACFA	Dipeptidyl peptidase 1 OS=Macaca fascicularis GN=CTSC PE=2 SV=1	73.86	0	M4FI20	M4FI20_BRARP Uncharacterized protein OS=Brassica rapa subsp. pekinensis GN=BRA040749 PE=3 SV=1	K16292|1|3e-85|315|ppp:PHYPADRAFT_224348|KDEL-tailed cysteine endopeptidase [EC:3.4.22.-]!K16290|4|4e-56|219|rcu:RCOM_1566330|xylem cysteine proteinase [EC:3.4.22.-]	GO:0042744//hydrogen peroxide catabolic process;GO:0009414//response to water deprivation;GO:0009651//response to salt stress;GO:0009266//response to temperature stimulus;GO:0015996//chlorophyll catabolic process;GO:0006508//proteolysis;GO:0052546//cell wall pectin metabolic process;GO:0006972//hyperosmotic response;GO:0006833//water transport;GO:0007030//Golgi organization;GO:0006096//glycolysis…	GO:0008234//cysteine-type peptidase activity;GO:0005515//protein binding	GO:0005829//cytosol;GO:0009506//plasmodesma;GO:0009507//chloroplast;GO:0005773//vacuole;GO:0005783//endoplasmic reticulum;GO:0048046//apoplast
363	BraA05000517	BraA05000517	85 kDa	100%	11%	19	8	11	0.0053%	100	gi|685310326|ref|XP_009145766.1|	PREDICTED: probable beta-D-xylosidase 5 [Brassica rapa]	91.18	0	sp|Q9LJN4|BXL5_ARATH	Probable beta-D-xylosidase 5 OS=Arabidopsis thaliana GN=BXL5 PE=2 SV=2	98.59	0	M4E0Z3	M4E0Z3_BRARP Uncharacterized protein OS=Brassica rapa subsp. pekinensis GN=BRA022440 PE=4 SV=1	K15920|1|0.0|1590|brp:103869436|beta-D-xylosidase 4 [EC:3.2.1.37]	GO:0005975//carbohydrate metabolic process	GO:0008422//beta-glucosidase activity	-
364	BraA08002858	BraA08002858	48 kDa	100%	20%	14	8	10	0.0039%	100	gi|923682302|ref|XP_013653921.1|	PREDICTED: 26S protease regulatory subunit 7 homolog A-like [Brassica napus]	98.12	0	sp|Q9SSB5|PRS7A_ARATH	26S proteasome regulatory subunit 7 homolog A OS=Arabidopsis thaliana GN=RPT1A PE=1 SV=1	100	0	M4EQ51	M4EQ51_BRARP Uncharacterized protein OS=Brassica rapa subsp. pekinensis GN=BRA030922 PE=3 SV=1	K03061|1|0.0|872|brp:103832650|26S proteasome regulatory subunit T1	GO:0006511//ubiquitin-dependent protein catabolic process	GO:0016887//ATPase activity;GO:0005524//ATP binding	GO:0008540//proteasome regulatory particle, base subcomplex;GO:0005886//plasma membrane;GO:0005634//nucleus;GO:0005829//cytosol
365	BraA05002819	BraA05002819	36 kDa	100%	26%	86	8	18	0.024%	97.14	gi|565480538|ref|XP_006297909.1|	hypothetical protein CARUB_v10013951mg, partial [Capsella rubella] >gi|482566618|gb|EOA30807.1| hypothetical protein CARUB_v10013951mg, partial [Capsella rubella]	86.86	3e-107	sp|Q39836|GBLP_SOYBN	Guanine nucleotide-binding protein subunit beta-like protein OS=Glycine max PE=2 SV=1	83.38	0	M4E0I5	M4E0I5_BRARP Uncharacterized protein OS=Brassica rapa subsp. pekinensis GN=BRA022282 PE=4 SV=1	K14753|1|6e-148|523|brp:103869608|guanine nucleotide-binding protein subunit beta-2-like 1 protein	GO:0048364//root development;GO:0006094//gluconeogenesis;GO:0009220//pyrimidine ribonucleotide biosynthetic process;GO:0001510//RNA methylation;GO:0009664//plant-type cell wall organization;GO:0009651//response to salt stress;GO:0006096//glycolysis;GO:0009845//seed germination;GO:0006417//regulation of translation;GO:0046686//response to cadmium ion;GO:0048367//shoot development;GO:0071215//cellu…	GO:0005515//protein binding;GO:0000166//nucleotide binding	GO:0022626//cytosolic ribosome;GO:0005834//heterotrimeric G-protein complex;GO:0009507//chloroplast;GO:0005730//nucleolus
366	BraA03004528	BraA03004528	69 kDa	100%	18%	20	8	12	0.0056%	100	gi|685289823|ref|XP_009135853.1|	PREDICTED: probable methyltransferase PMT1 [Brassica rapa] >gi|685289825|ref|XP_009135854.1| PREDICTED: probable methyltransferase PMT1 [Brassica rapa] >gi|923794747|ref|XP_013685430.1| PREDICTED: probable methyltransferase PMT1 [Brassica napus] >gi|923794749|ref|XP_013685431.1| PREDICTED: probable methyltransferase PMT1 [Brassica napus] >gi|674940329|emb|CDX92981.1| BnaA03g37030D [Brassica napus]	93.3	0	sp|Q8H118|PMT1_ARATH	Probable methyltransferase PMT1 OS=Arabidopsis thaliana GN=At3g23300 PE=2 SV=2	100	0	M4CCH9	M4CCH9_BRARP Uncharacterized protein OS=Brassica rapa subsp. pekinensis GN=BRA001909 PE=4 SV=1	K16302|1|5e-95|348|vvi:100245434|metal transporter CNNM!K15449|3|1e-91|337|bdi:100846034|tRNA wybutosine-synthesizing protein 1 [EC:4.1.3.44]	GO:0032259//methylation	GO:0008168//methyltransferase activity	GO:0005802//trans-Golgi network;GO:0005774//vacuolar membrane;GO:0005794//Golgi apparatus;GO:0005768//endosome;GO:0005634//nucleus
367	BraA02001667	BraA02001667	118 kDa	100%	9.4%	15	8	10	0.0042%	100	gi|685272619|ref|XP_009127374.1|	PREDICTED: methionine S-methyltransferase [Brassica rapa] >gi|674916792|emb|CDY16379.1| BnaA02g11830D [Brassica napus]	91.84	0	sp|Q9LTB2|MMT1_ARATH	Methionine S-methyltransferase OS=Arabidopsis thaliana GN=MMT1 PE=1 SV=1	100	0	M4E156	M4E156_BRARP Uncharacterized protein OS=Brassica rapa subsp. pekinensis GN=BRA022504 PE=4 SV=1	K08247|1|0.0|2133|brp:103852205|methionine S-methyltransferase [EC:2.1.1.12]	GO:0046500//S-adenosylmethionine metabolic process;GO:0001887//selenium compound metabolic process;GO:0009058//biosynthetic process;GO:0032259//methylation	GO:0008757//S-adenosylmethionine-dependent methyltransferase activity;GO:0030170//pyridoxal phosphate binding	GO:0005829//cytosol
368	BraA09002260	BraA09002260	82 kDa	100%	14%	33	8	15	0.0092%	100	gi|685366052|ref|XP_009117099.1|	PREDICTED: eukaryotic translation initiation factor 3 subunit B-like [Brassica rapa]	91.88	0	sp|Q9C5Z1|EIF3B_ARATH	Eukaryotic translation initiation factor 3 subunit B OS=Arabidopsis thaliana GN=TIF3B1 PE=1 SV=1	100	0	M4CUD8	M4CUD8_BRARP Eukaryotic translation initiation factor 3 subunit B OS=Brassica rapa subsp. pekinensis GN=BRA007832 PE=3 SV=1	K03253|1|0.0|1384|brp:103842228|translation initiation factor 3 subunit B	GO:0006413//translational initiation	GO:0005515//protein binding;GO:0003743//translation initiation factor activity;GO:0000166//nucleotide binding	GO:0005852//eukaryotic translation initiation factor 3 complex;GO:0005634//nucleus;GO:0005829//cytosol
369	BraA05004703	BraA05004703	43 kDa	100%	27%	73	8	15	0.020%	92.79	gi|685304851|ref|XP_009143146.1|	PREDICTED: fasciclin-like arabinogalactan protein 8 [Brassica rapa]	82.67	0	sp|O22126|FLA8_ARATH	Fasciclin-like arabinogalactan protein 8 OS=Arabidopsis thaliana GN=FLA8 PE=1 SV=1	92.79	0	M4CL29	M4CL29_BRARP Uncharacterized protein OS=Brassica rapa subsp. pekinensis GN=BRA004915 PE=4 SV=1	K03456|1|1e-57|224|mus:103981635|serine/threonine-protein phosphatase 2A regulatory subunit A!K06464|2|5e-34|145|atr:105420786|integrin beta 2!K06588|2|5e-34|145|atr:105420786|integrin beta 5!K19519|2|5e-34|145|atr:105420786|transforming growth factor-beta-induced protein	GO:0007389//pattern specification process;GO:0008361//regulation of cell size;GO:0009664//plant-type cell wall organization;GO:0009926//auxin polar transport;GO:0010015//root morphogenesis;GO:0009832//plant-type cell wall biogenesis;GO:0040007//growth	-	GO:0009505//plant-type cell wall;GO:0046658//anchored to plasma membrane;GO:0048046//apoplast
370	BraA05000764	BraA05000764	32 kDa	100%	30%	31	8	11	0.0087%	100	gi|685268020|ref|XP_009125092.1|	PREDICTED: uncharacterized protein LOC103850127 [Brassica rapa]	37.82	3e-29	sp|Q55403|Y575_SYNY3	Thylakoid membrane protein slr0575 OS=Synechocystis sp. (strain PCC 6803 / Kazusa) GN=slr0575 PE=4 SV=1	100	0	M4EI03	M4EI03_BRARP Uncharacterized protein OS=Brassica rapa subsp. pekinensis GN=BRA028418 PE=4 SV=1	-	GO:0009965//leaf morphogenesis;GO:0000023//maltose metabolic process;GO:0030154//cell differentiation;GO:0019252//starch biosynthetic process;GO:0010207//photosystem II assembly	-	GO:0005739//mitochondrion;GO:0009941//chloroplast envelope;GO:0009535//chloroplast thylakoid membrane
371	BraA08003282	BraA08003282	75 kDa	100%	12%	17	8	12	0.0048%	96.82	gi|685384896|ref|XP_009124519.1|	PREDICTED: pentatricopeptide repeat-containing protein At4g16390, chloroplastic-like [Brassica rapa]	83.12	0	sp|Q8GWE0|PP314_ARATH	Pentatricopeptide repeat-containing protein At4g16390, chloroplastic OS=Arabidopsis thaliana GN=P67 PE=1 SV=3	96.82	0	M4FHJ8	M4FHJ8_BRARP Uncharacterized protein OS=Brassica rapa subsp. pekinensis GN=BRA040576 PE=4 SV=1	K17710|1|3e-38|160|ppp:PHYPADRAFT_110446|pentatricopeptide repeat domain-containing protein 1	GO:0009658//chloroplast organization;GO:0045036//protein targeting to chloroplast	-	GO:0009570//chloroplast stroma
372	BraA05004949	BraA05004949	37 kDa	100%	32%	21	8	11	0.0059%	100	gi|685304346|ref|XP_009142891.1|	PREDICTED: ribose-phosphate pyrophosphokinase 4 [Brassica rapa] >gi|674953409|emb|CDX79840.1| BnaA05g03160D [Brassica napus]	95.41	0	sp|Q680A5|KPRS4_ARATH	Ribose-phosphate pyrophosphokinase 4 OS=Arabidopsis thaliana GN=PRS4 PE=1 SV=2	100	0	M4CKJ5	M4CKJ5_BRARP Uncharacterized protein OS=Brassica rapa subsp. pekinensis GN=BRA004730 PE=4 SV=1	K00948|1|7e-16|85.1|mus:103976993|ribose-phosphate pyrophosphokinase [EC:2.7.6.1]	GO:0006783//heme biosynthetic process;GO:0009220//pyrimidine ribonucleotide biosynthetic process;GO:0009116//nucleoside metabolic process;GO:0016310//phosphorylation	GO:0000287//magnesium ion binding;GO:0016301//kinase activity;GO:0004749//ribose phosphate diphosphokinase activity	GO:0005829//cytosol;GO:0009506//plasmodesma;GO:0005886//plasma membrane
373	BraA05004462	BraA05004462	22 kDa	100%	49%	17	8	11	0.0048%	100	gi|685305419|ref|XP_009143435.1|	PREDICTED: uncharacterized protein LOC103867148 [Brassica rapa]	35.5	3e-19	sp|Q9SR77|HBPL1_ARATH	Heme-binding-like protein At3g10130, chloroplastic OS=Arabidopsis thaliana GN=At3g10130 PE=2 SV=1	93.5	9e-130	M4C753	M4C753_BRARP Uncharacterized protein OS=Brassica rapa subsp. pekinensis GN=BRA000031 PE=4 SV=1	-	GO:0010017//red or far-red light signaling pathway;GO:0009813//flavonoid biosynthetic process;GO:0009744//response to sucrose stimulus;GO:0010224//response to UV-B	-	GO:0005773//vacuole;GO:0005794//Golgi apparatus;GO:0005886//plasma membrane;GO:0005829//cytosol
374	BraA03004954	BraA03004954	46 kDa	100%	25%	75	8	21	0.021%	100	gi|685363796|ref|XP_009116125.1|	PREDICTED: protein ASPARTIC PROTEASE IN GUARD CELL 2-like [Brassica rapa]	50.47	3e-129	sp|O04496|AED3_ARATH	Aspartyl protease AED3 OS=Arabidopsis thaliana GN=AED3 PE=1 SV=1	100	0	M4CS78	M4CS78_BRARP Uncharacterized protein OS=Brassica rapa subsp. pekinensis GN=BRA007070 PE=4 SV=1	K01381|1|3e-24|113|smo:SELMODRAFT_13348|saccharopepsin [EC:3.4.23.25]!K00924|2|5e-23|109|ath:AT5G22850|	GO:0019344//cysteine biosynthetic process;GO:0006508//proteolysis	GO:0004190//aspartic-type endopeptidase activity	GO:0009505//plant-type cell wall;GO:0009507//chloroplast;GO:0048046//apoplast
375	BraA02002724	BraA02002724	73 kDa	100%	15%	36	8	15	0.010%	100	gi|685264767|ref|XP_009111528.1|	PREDICTED: delta(24)-sterol reductase [Brassica rapa] >gi|923513741|ref|XP_013641127.1| PREDICTED: delta(24)-sterol reductase-like [Brassica napus]	93.76	0	sp|Q39085|DIM_ARATH	Delta(24)-sterol reductase OS=Arabidopsis thaliana GN=DIM PE=1 SV=2	100	0	M4FAW8	M4FAW8_BRARP Uncharacterized protein OS=Brassica rapa subsp. pekinensis GN=BRA038233 PE=4 SV=1	K09828|1|0.0|1164|brp:103836950|delta24-sterol reductase [EC:1.3.1.72]	GO:0048653//anther development;GO:0016126//sterol biosynthetic process;GO:0009825//multidimensional cell growth;GO:0009664//plant-type cell wall organization;GO:0010075//regulation of meristem growth;GO:0043481//anthocyanin accumulation in tissues in response to UV light;GO:0048767//root hair elongation;GO:0006084//acetyl-CoA metabolic process;GO:0005982//starch metabolic process;GO:0009834//seco…	GO:0050660//flavin adenine dinucleotide binding;GO:0008762//UDP-N-acetylmuramate dehydrogenase activity;GO:0005516//calmodulin binding	GO:0005774//vacuolar membrane;GO:0016021//integral to membrane;GO:0005886//plasma membrane;GO:0005634//nucleus
376	BraA07003314	BraA07003314	84 kDa	100%	13%	23	8	12	0.0064%	100	gi|685338952|ref|XP_009106451.1|	PREDICTED: probable beta-D-xylosidase 7 [Brassica rapa]	86.24	0	sp|Q9SGZ5|BXL7_ARATH	Probable beta-D-xylosidase 7 OS=Arabidopsis thaliana GN=BXL7 PE=2 SV=2	100	0	M4DGL1	M4DGL1_BRARP Uncharacterized protein OS=Brassica rapa subsp. pekinensis GN=BRA015636 PE=4 SV=1	K15920|1|0.0|736|smo:SELMODRAFT_101733|beta-D-xylosidase 4 [EC:3.2.1.37]	GO:0010075//regulation of meristem growth;GO:0005975//carbohydrate metabolic process	GO:0008422//beta-glucosidase activity	GO:0009505//plant-type cell wall;GO:0009506//plasmodesma;GO:0009507//chloroplast;GO:0048046//apoplast
377	BraA04001700	BraA04001700	89 kDa	100%	13%	11	8	10	0.0031%	100	gi|685342486|ref|XP_009107785.1|	PREDICTED: acylamino-acid-releasing enzyme-like isoform X1 [Brassica rapa]	83.27	0	sp|Q84LM4|AARE_ARATH	Acylamino-acid-releasing enzyme OS=Arabidopsis thaliana GN=AARE PE=1 SV=1	100	0	M4FF59	M4FF59_BRARP Uncharacterized protein OS=Brassica rapa subsp. pekinensis GN=BRA039731 PE=4 SV=1	K01303|1|0.0|1576|brp:103833453|acylaminoacyl-peptidase [EC:3.4.19.1]	GO:0046686//response to cadmium ion;GO:0006508//proteolysis	GO:0070009//serine-type aminopeptidase activity	GO:0005773//vacuole;GO:0009507//chloroplast;GO:0005829//cytosol
378	BraA07003163	BraA07003163	34 kDa	100%	34%	51	8	15	0.014%	100	gi|685338455|ref|XP_009106259.1|	PREDICTED: thioredoxin-like protein CDSP32, chloroplastic [Brassica rapa] >gi|923894060|ref|XP_013717918.1| PREDICTED: thioredoxin-like protein CDSP32, chloroplastic [Brassica napus] >gi|923918897|ref|XP_013728813.1| PREDICTED: thioredoxin-like protein CDSP32, chloroplastic [Brassica napus] >gi|674946148|emb|CDX87643.1| BnaA07g32300D [Brassica napus]	86.93	0	sp|Q9SGS4|CDSP_ARATH	Thioredoxin-like protein CDSP32, chloroplastic OS=Arabidopsis thaliana GN=CDSP32 PE=1 SV=1	100	0	M4DH13	M4DH13_BRARP Uncharacterized protein OS=Brassica rapa subsp. pekinensis GN=BRA015790 PE=4 SV=1	K03671|1|2e-67|256|brp:103853419|thioredoxin 1	GO:0009414//response to water deprivation;GO:0006979//response to oxidative stress;GO:0045454//cell redox homeostasis;GO:0006662//glycerol ether metabolic process	GO:0009055//electron carrier activity;GO:0005515//protein binding;GO:0015035//protein disulfide oxidoreductase activity	GO:0009941//chloroplast envelope;GO:0009570//chloroplast stroma;GO:0009534//chloroplast thylakoid
379	BraA09000062	BraA09000062	33 kDa	100%	35%	24	8	15	0.0067%	100	gi|685369925|ref|XP_009118781.1|	PREDICTED: translocase of chloroplast 33, chloroplastic-like [Brassica rapa] >gi|923516168|ref|XP_013647672.1| PREDICTED: translocase of chloroplast 33, chloroplastic-like [Brassica napus] >gi|674900430|emb|CDY32453.1| BnaA09g51430D [Brassica napus]	93.27	0	sp|O23680|TOC33_ARATH	Translocase of chloroplast 33, chloroplastic OS=Arabidopsis thaliana GN=TOC33 PE=1 SV=1	100	0	M4EUX9	M4EUX9_BRARP Uncharacterized protein OS=Brassica rapa subsp. pekinensis GN=BRA032612 PE=4 SV=1	-	GO:0045036//protein targeting to chloroplast	GO:0015450//P-P-bond-hydrolysis-driven protein transmembrane transporter activity;GO:0003924//GTPase activity;GO:0042803//protein homodimerization activity;GO:0005525//GTP binding	GO:0009707//chloroplast outer membrane
380	BraA07000079	BraA07000079	54 kDa	100%	20%	38	8	17	0.011%	100	gi|685327683|ref|XP_009102132.1|	PREDICTED: hexokinase-1 [Brassica rapa]	89.09	0	sp|Q42525|HXK1_ARATH	Hexokinase-1 OS=Arabidopsis thaliana GN=HXK1 PE=1 SV=2	100	0	M4FD55	M4FD55_BRARP Uncharacterized protein OS=Brassica rapa subsp. pekinensis GN=BRA039025 PE=3 SV=1	K00844|1|0.0|964|brp:103828273|hexokinase [EC:2.7.1.1]	GO:0012501//programmed cell death;GO:0009750//response to fructose stimulus;GO:0010255//glucose mediated signaling pathway;GO:0006096//glycolysis;GO:0016310//phosphorylation;GO:0009747//hexokinase-dependent signaling	GO:0008270//zinc ion binding;GO:0005524//ATP binding;GO:0005515//protein binding;GO:0004340//glucokinase activity;GO:0008865//fructokinase activity	GO:0005774//vacuolar membrane;GO:0031307//integral to mitochondrial outer membrane;GO:0009507//chloroplast;GO:0005634//nucleus
381	BraA04001786	BraA04001786	50 kDa	100%	18%	11	8	9	0.0031%	100	gi|685299161|ref|XP_009140341.1|	PREDICTED: bifunctional aspartate aminotransferase and glutamate/aspartate-prephenate aminotransferase-like [Brassica rapa]	89.47	0	sp|Q9SIE1|PAT_ARATH	Bifunctional aspartate aminotransferase and glutamate/aspartate-prephenate aminotransferase OS=Arabidopsis thaliana GN=PAT PE=1 SV=2	100	0	M4EN81	M4EN81_BRARP Uncharacterized protein OS=Brassica rapa subsp. pekinensis GN=BRA030251 PE=3 SV=1	K15849|1|0.0|915|brp:103864337|bifunctional aspartate aminotransferase and glutamate/aspartate-prephenate aminotransferase [EC:2.6.1.1 2.6.1.78 2.6.1.79]	GO:0009095//aromatic amino acid family biosynthetic process, prephenate pathway;GO:0009793//embryo development ending in seed dormancy	GO:0004069//L-aspartate:2-oxoglutarate aminotransferase activity;GO:0033853//aspartate-prephenate aminotransferase activity;GO:0033854//glutamate-prephenate aminotransferase activity;GO:0030170//pyridoxal phosphate binding	GO:0005829//cytosol;GO:0009570//chloroplast stroma
382	BraA03004085	BraA03004085	22 kDa	100%	48%	19	8	13	0.0053%	100	gi|923597166|ref|XP_013739976.1|	PREDICTED: proteasome subunit beta type-2-A-like [Brassica napus]	93.63	3e-144	sp|O23714|PSB2A_ARATH	Proteasome subunit beta type-2-A OS=Arabidopsis thaliana GN=PBD1 PE=1 SV=1	100	4e-151	M4DPB8	M4DPB8_BRARP Proteasome subunit beta type OS=Brassica rapa subsp. pekinensis GN=BRA018359 PE=3 SV=1	K02734|1|2e-118|424|brp:103868343|20S proteasome subunit beta 4 [EC:3.4.25.1]	GO:0043161//proteasomal ubiquitin-dependent protein catabolic process;GO:0051788//response to misfolded protein;GO:0080129//proteasome core complex assembly;GO:0046686//response to cadmium ion	GO:0004298//threonine-type endopeptidase activity	GO:0005829//cytosol;GO:0005774//vacuolar membrane;GO:0005839//proteasome core complex;GO:0005634//nucleus;GO:0005886//plasma membrane;GO:0048046//apoplast
383	BraA06004643	BraA06004643	84 kDa	100%	15%	23	8	11	0.0064%	100	gi|685321044|ref|XP_009150540.1|	PREDICTED: beta-D-xylosidase 4 [Brassica rapa]	89.94	0	sp|Q9FLG1|BXL4_ARATH	Beta-D-xylosidase 4 OS=Arabidopsis thaliana GN=BXL4 PE=1 SV=1	100	0	M4E6A7	M4E6A7_BRARP Uncharacterized protein OS=Brassica rapa subsp. pekinensis GN=BRA024311 PE=4 SV=1	K15920|1|0.0|1615|brp:103873882|beta-D-xylosidase 4 [EC:3.2.1.37]	GO:0031222//arabinan catabolic process;GO:0045493//xylan catabolic process	GO:0009044//xylan 1,4-beta-xylosidase activity;GO:0046556//alpha-N-arabinofuranosidase activity	GO:0005618//cell wall;GO:0048046//apoplast
384	BraA01001687	BraA01001687	82 kDa	100%	15%	29	8	13	0.0081%	100	gi|685260898|ref|XP_009142640.1|	PREDICTED: probable glycerophosphoryl diester phosphodiesterase 2 [Brassica rapa]	80.79	0	sp|Q9SZ11|GPDL3_ARATH	Glycerophosphodiester phosphodiesterase GDPDL3 OS=Arabidopsis thaliana GN=GDPDL3 PE=1 SV=3	100	0	M4ECA0	M4ECA0_BRARP Uncharacterized protein OS=Brassica rapa subsp. pekinensis GN=BRA026409 PE=4 SV=1	K01126|1|7e-164|578|pop:POPTR_0001s371701|glycerophosphoryl diester phosphodiesterase [EC:3.1.4.46]	GO:0010026//trichome differentiation;GO:0048767//root hair elongation;GO:0006071//glycerol metabolic process;GO:0009932//cell tip growth;GO:0010442//guard cell morphogenesis;GO:0052546//cell wall pectin metabolic process;GO:0016051//carbohydrate biosynthetic process;GO:0009832//plant-type cell wall biogenesis;GO:0052541//plant-type cell wall cellulose metabolic process;GO:0016126//sterol biosynth…	GO:0008889//glycerophosphodiester phosphodiesterase activity;GO:0016301//kinase activity	GO:0009505//plant-type cell wall;GO:0046658//anchored to plasma membrane
385	BraA03005917	BraA03005917	145 kDa	100%	14%	20	8	12	0.0056%	98.86	gi|685292411|ref|XP_009137154.1|	PREDICTED: LOW QUALITY PROTEIN: tripeptidyl-peptidase 2-like [Brassica rapa]	91.84	0	sp|F4JVN6|TPPII_ARATH	Tripeptidyl-peptidase 2 OS=Arabidopsis thaliana GN=TPP2 PE=1 SV=1	98.78	0	M4FCH8	M4FCH8_BRARP Uncharacterized protein OS=Brassica rapa subsp. pekinensis GN=BRA038797 PE=4 SV=1	K01280|1|0.0|2610|brp:103861204|tripeptidyl-peptidase II [EC:3.4.14.10]	GO:0006508//proteolysis;GO:0009630//gravitropism	GO:0008240//tripeptidyl-peptidase activity;GO:0004252//serine-type endopeptidase activity	GO:0022626//cytosolic ribosome;GO:0005774//vacuolar membrane;GO:0009507//chloroplast
386	BraA08002859	BraA08002859	26 kDa	100%	42%	24	8	13	0.0067%	100	gi|674907340|emb|CDY25683.1|	BnaC03g69920D [Brassica napus]	98.31	1e-175	sp|O81149|PSA5A_ARATH	Proteasome subunit alpha type-5-A OS=Arabidopsis thaliana GN=PAE1 PE=1 SV=1	100	7e-176	M4EQ50	M4EQ50_BRARP Uncharacterized protein OS=Brassica rapa subsp. pekinensis GN=BRA030921 PE=4 SV=1	K02729|1|5e-138|489|brp:103832649|20S proteasome subunit alpha 5 [EC:3.4.25.1]	GO:0000085//G2 phase of mitotic cell cycle;GO:0051788//response to misfolded protein;GO:0009853//photorespiration;GO:0006094//gluconeogenesis;GO:0006635//fatty acid beta-oxidation;GO:0043161//proteasomal ubiquitin-dependent protein catabolic process;GO:0009651//response to salt stress;GO:0010388//cullin deneddylation;GO:0009640//photomorphogenesis;GO:0006096//glycolysis;GO:0046686//response to ca…	GO:0004540//ribonuclease activity;GO:0004298//threonine-type endopeptidase activity	GO:0005774//vacuolar membrane;GO:0022626//cytosolic ribosome;GO:0019773//proteasome core complex, alpha-subunit complex;GO:0005886//plasma membrane;GO:0005634//nucleus
387	BraA03005166	BraA03005166	79 kDa	100%	22%	17	8	12	0.0048%	100	gi|685364101|ref|XP_009116262.1|	PREDICTED: delta-1-pyrroline-5-carboxylate synthase B [Brassica rapa]	93.64	0	sp|P54888|P5CS2_ARATH	Delta-1-pyrroline-5-carboxylate synthase B OS=Arabidopsis thaliana GN=P5CSB PE=2 SV=1	100	0	M4CSI7	M4CSI7_BRARP Uncharacterized protein OS=Brassica rapa subsp. pekinensis GN=BRA007179 PE=4 SV=1	K12657|1|0.0|1310|brp:103841472|delta-1-pyrroline-5-carboxylate synthetase [EC:2.7.2.11 1.2.1.41]	GO:0006979//response to oxidative stress;GO:0055114//oxidation-reduction process;GO:0048364//root development;GO:0009269//response to desiccation;GO:0042538//hyperosmotic salinity response;GO:0009737//response to abscisic acid stimulus;GO:0006561//proline biosynthetic process;GO:0009793//embryo development ending in seed dormancy	GO:0004350//glutamate-5-semialdehyde dehydrogenase activity;GO:0004349//glutamate 5-kinase activity;GO:0017084//delta1-pyrroline-5-carboxylate synthetase activity	GO:0005829//cytosol;GO:0005739//mitochondrion;GO:0009506//plasmodesma;GO:0009507//chloroplast;GO:0016020//membrane
388	BraA04001672	BraA04001672	38 kDa	100%	22%	31	8	10	0.0087%	100	gi|685298996|ref|XP_009140267.1|	PREDICTED: epimerase family protein SDR39U1 [Brassica rapa] >gi|923608705|ref|XP_013743513.1| PREDICTED: epimerase family protein SDR39U1 homolog, chloroplastic [Brassica napus]	88.35	0	sp|Q9SJU9|GC1_ARATH	Epimerase family protein SDR39U1 homolog, chloroplastic OS=Arabidopsis thaliana GN=GC1 PE=2 SV=2	100	0	M4END6	M4END6_BRARP Uncharacterized protein OS=Brassica rapa subsp. pekinensis GN=BRA030306 PE=4 SV=1	K07071|1|0.0|664|brp:103864263|uncharacterized protein	GO:0006098//pentose-phosphate shunt;GO:0019288//isopentenyl diphosphate biosynthetic process, mevalonate-independent pathway;GO:0016117//carotenoid biosynthetic process;GO:0010027//thylakoid membrane organization;GO:0010020//chloroplast fission	GO:0000166//nucleotide binding;GO:0050662//coenzyme binding;GO:0003824//catalytic activity	GO:0009941//chloroplast envelope
389	BraA05002176	BraA05002176	40 kDa	100%	23%	19	8	14	0.0053%	100	gi|685273064|ref|XP_009127580.1|	PREDICTED: alpha-L-fucosidase 3-like [Brassica rapa]	80.8	0	sp|Q9FXE5|FUCO3_ARATH	Alpha-L-fucosidase 3 OS=Arabidopsis thaliana GN=FXG1 PE=2 SV=1	100	0	M4EYT3	M4EYT3_BRARP Uncharacterized protein OS=Brassica rapa subsp. pekinensis GN=BRA033975 PE=4 SV=1	K01206|1|0.0|740|brp:103852428|alpha-L-fucosidase [EC:3.2.1.51]	GO:0006629//lipid metabolic process;GO:0019761//glucosinolate biosynthetic process	GO:0004091//carboxylesterase activity;GO:0004560//alpha-L-fucosidase activity	GO:0009505//plant-type cell wall;GO:0005576//extracellular region
390	BraA08002795	BraA08002795	109 kDa	100%	24%	20	8	13	0.0056%	99.27	gi|685340349|ref|XP_009106983.1|	PREDICTED: phosphoenolpyruvate carboxylase 1 [Brassica rapa] >gi|923687221|ref|XP_013655465.1| PREDICTED: phosphoenolpyruvate carboxylase 1 [Brassica napus] >gi|674930877|emb|CDY02513.1| BnaA08g01200D [Brassica napus]	95.97	0	sp|Q9MAH0|CAPP1_ARATH	Phosphoenolpyruvate carboxylase 1 OS=Arabidopsis thaliana GN=PPC1 PE=1 SV=1	99.27	0	M4EQ74	M4EQ74_BRARP Uncharacterized protein OS=Brassica rapa subsp. pekinensis GN=BRA030945 PE=3 SV=1	K01595|1|0.0|1905|brp:103832677|phosphoenolpyruvate carboxylase [EC:4.1.1.31]	GO:0006107//oxaloacetate metabolic process;GO:0009749//response to glucose stimulus;GO:0009744//response to sucrose stimulus;GO:0015706//nitrate transport;GO:0009750//response to fructose stimulus;GO:0009651//response to salt stress;GO:0009266//response to temperature stimulus;GO:0015977//carbon fixation;GO:0010106//cellular response to iron ion starvation;GO:0006099//tricarboxylic acid cycle;GO:…	GO:0008964//phosphoenolpyruvate carboxylase activity;GO:0005515//protein binding;GO:0000287//magnesium ion binding	GO:0005829//cytosol;GO:0048046//apoplast
391	BraA01001507	BraA01001507	54 kDa	100%	20%	23	8	12	0.0064%	100	gi|685260136|ref|XP_009138588.1|	PREDICTED: argininosuccinate synthase, chloroplastic-like [Brassica rapa]	91.68	0	sp|Q9SZX3|ASSY_ARATH	Argininosuccinate synthase, chloroplastic OS=Arabidopsis thaliana GN=At4g24830 PE=1 SV=3	98.8	0	M4DBH9	M4DBH9_BRARP Uncharacterized protein OS=Brassica rapa subsp. pekinensis GN=BRA013839 PE=3 SV=1	K01940|1|0.0|959|brp:103862653|argininosuccinate synthase [EC:6.3.4.5]	GO:0006526//arginine biosynthetic process;GO:0009165//nucleotide biosynthetic process;GO:0006567//threonine catabolic process	GO:0005524//ATP binding;GO:0004055//argininosuccinate synthase activity	GO:0009570//chloroplast stroma
392	BraA03001931	BraA03001931	43 kDa	100%	35%	33	8	12	0.0092%	100	gi|685284401|ref|XP_009133101.1|	PREDICTED: S-adenosylmethionine synthase 3 [Brassica rapa] >gi|923544254|ref|XP_013734350.1| PREDICTED: S-adenosylmethionine synthase 3-like isoform X1 [Brassica napus] >gi|923544257|ref|XP_013734351.1| PREDICTED: S-adenosylmethionine synthase 3-like isoform X2 [Brassica napus]	99.23	0	sp|Q94FA5|METK4_BRAJU	S-adenosylmethionine synthase 4 OS=Brassica juncea GN=MSAMS4 PE=2 SV=1	100	0	M4E2T3	M4E2T3_BRARP S-adenosylmethionine synthase OS=Brassica rapa subsp. pekinensis GN=BRA023084 PE=3 SV=1	K00789|1|0.0|773|brp:103857642|S-adenosylmethionine synthetase [EC:2.5.1.6]	GO:0006598//polyamine catabolic process;GO:0009651//response to salt stress;GO:0009698//phenylpropanoid metabolic process;GO:0006556//S-adenosylmethionine biosynthetic process;GO:0006730//one-carbon metabolic process;GO:0006816//calcium ion transport;GO:0007030//Golgi organization;GO:0046686//response to cadmium ion	GO:0005507//copper ion binding;GO:0004478//methionine adenosyltransferase activity;GO:0005524//ATP binding;GO:0000287//magnesium ion binding	GO:0005829//cytosol;GO:0009506//plasmodesma;GO:0005886//plasma membrane
393	BraA09001389	BraA09001389	67 kDa	100%	16%	12	8	9	0.0034%	99.84	gi|685352219|ref|XP_009111474.1|	PREDICTED: NAD-dependent malic enzyme 2, mitochondrial [Brassica rapa]	92.27	0	sp|Q8L7K9|MAO2_ARATH	NAD-dependent malic enzyme 2, mitochondrial OS=Arabidopsis thaliana GN=NAD-ME2 PE=1 SV=1	95.16	0	M4C9T8	M4C9T8_BRARP Malic enzyme OS=Brassica rapa subsp. pekinensis GN=BRA000967 PE=3 SV=1	K00028|1|0.0|1153|brp:103836911|malate dehydrogenase (decarboxylating) [EC:1.1.1.39]	GO:0006108//malate metabolic process;GO:0055114//oxidation-reduction process	GO:0004471//malate dehydrogenase (decarboxylating) activity;GO:0008948//oxaloacetate decarboxylase activity;GO:0050897//cobalt ion binding;GO:0051287//NAD binding;GO:0016619//malate dehydrogenase (oxaloacetate-decarboxylating) activity;GO:0005524//ATP binding;GO:0016652//oxidoreductase activity, acting on NADH or NADPH, NAD or NADP as acceptor;GO:0008270//zinc ion binding;GO:0042803//protein homo…	GO:0009507//chloroplast;GO:0005739//mitochondrion
394	BraA04000981	BraA04000981	33 kDa	100%	31%	114	8	26	0.032%	100	gi|922478140|ref|XP_013637333.1|	PREDICTED: phosphoglycolate phosphatase 1B, chloroplastic [Brassica oleracea var. oleracea] >gi|923641488|ref|XP_013641404.1| PREDICTED: phosphoglycolate phosphatase 1B, chloroplastic-like [Brassica napus] >gi|674895206|emb|CDY37660.1| BnaC04g30020D [Brassica napus]	97.32	0	sp|P0DKC3|PGP1A_ARATH	Phosphoglycolate phosphatase 1A, chloroplastic OS=Arabidopsis thaliana GN=PGLP1A PE=1 SV=1	100	0	M4F2Q0	M4F2Q0_BRARP Uncharacterized protein OS=Brassica rapa subsp. pekinensis GN=BRA035349 PE=4 SV=1	K19269|1|4e-169|593|brp:103849168|phosphoglycolate phosphatase [EC:3.1.3.18 3.1.3.48]	GO:0016311//dephosphorylation	GO:0008967//phosphoglycolate phosphatase activity;GO:0003869//4-nitrophenylphosphatase activity	GO:0005773//vacuole;GO:0009570//chloroplast stroma;GO:0005634//nucleus;GO:0005829//cytosol;GO:0048046//apoplast
395	BraA01001222	BraA01001222	61 kDa	100%	18%	27	8	15	0.0076%	99.82	gi|923741732|ref|XP_013671465.1|	PREDICTED: L-ascorbate oxidase homolog isoform X1 [Brassica napus] >gi|923741735|ref|XP_013671466.1| PREDICTED: L-ascorbate oxidase homolog isoform X1 [Brassica napus]	52.78	0	sp|Q00624|ASOL_BRANA	L-ascorbate oxidase homolog OS=Brassica napus GN=Bp10 PE=2 SV=1	99.45	0	M4DAS2	M4DAS2_BRARP Uncharacterized protein OS=Brassica rapa subsp. pekinensis GN=BRA013582 PE=4 SV=1	K00423|1|6e-173|607|csv:101211152|L-ascorbate oxidase [EC:1.10.3.3]	GO:0009825//multidimensional cell growth;GO:0055114//oxidation-reduction process;GO:0048767//root hair elongation;GO:0000271//polysaccharide biosynthetic process;GO:0009932//cell tip growth;GO:0010075//regulation of meristem growth;GO:0071555//cell wall organization;GO:0043481//anthocyanin accumulation in tissues in response to UV light;GO:0010817//regulation of hormone levels;GO:0048653//anther …	GO:0005507//copper ion binding;GO:0016491//oxidoreductase activity	GO:0009506//plasmodesma;GO:0009505//plant-type cell wall;GO:0005576//extracellular region;GO:0016020//membrane
396	BraA08004481	BraA08004481	27 kDa	100%	51%	35	8	14	0.0098%	98.33	gi|727619980|ref|XP_010480736.1|	PREDICTED: elongation factor 1-delta 1-like [Camelina sativa]	86.61	2e-132	sp|P48006|EF1D1_ARATH	Elongation factor 1-delta 1 OS=Arabidopsis thaliana GN=At1g30230 PE=1 SV=2	91.36	2e-144	M4D2T4	M4D2T4_BRARP Uncharacterized protein OS=Brassica rapa subsp. pekinensis GN=BRA010787 PE=3 SV=1	K03232|1|3e-101|367|brp:103835229|elongation factor 1-beta	GO:0071668//plant-type cell wall assembly;GO:0006414//translational elongation;GO:0009808//lignin metabolic process;GO:2001006//regulation of cellulose biosynthetic process;GO:0046686//response to cadmium ion	GO:0003746//translation elongation factor activity	GO:0005829//cytosol;GO:0005853//eukaryotic translation elongation factor 1 complex;GO:0005886//plasma membrane
397	BraA02000850	BraA02000850	32 kDa	100%	33%	52	8	18	0.015%	100	gi|923903599|ref|XP_013721999.1|	PREDICTED: mitochondrial dicarboxylate/tricarboxylate transporter DTC-like [Brassica napus] >gi|923903602|ref|XP_013722000.1| PREDICTED: mitochondrial dicarboxylate/tricarboxylate transporter DTC-like [Brassica napus] >gi|674887721|emb|CDY44940.1| BnaA02g04450D [Brassica napus]	94.31	0	sp|Q9C5M0|DTC_ARATH	Mitochondrial dicarboxylate/tricarboxylate transporter DTC OS=Arabidopsis thaliana GN=DTC PE=1 SV=1	99.67	0	M4DU67	M4DU67_BRARP Uncharacterized protein OS=Brassica rapa subsp. pekinensis GN=BRA020060 PE=3 SV=1	K15104|1|4e-175|613|brp:103851296|solute carrier family 25 (mitochondrial oxoglutarate transporter), member 11	GO:0006839//mitochondrial transport;GO:0009060//aerobic respiration;GO:0006835//dicarboxylic acid transport;GO:0006096//glycolysis;GO:0035674//tricarboxylic acid transmembrane transport;GO:0046686//response to cadmium ion	GO:0015142//tricarboxylic acid transmembrane transporter activity;GO:0017077//oxidative phosphorylation uncoupler activity;GO:0005310//dicarboxylic acid transmembrane transporter activity	GO:0005618//cell wall;GO:0016021//integral to membrane;GO:0005743//mitochondrial inner membrane;GO:0009506//plasmodesma;GO:0009941//chloroplast envelope;GO:0005774//vacuolar membrane;GO:0005794//Golgi apparatus
398	BraA06002955	BraA06002955	48 kDa	100%	18%	38	8	12	0.011%	97.39	gi|685315122|ref|XP_009148172.1|	PREDICTED: calreticulin-2-like [Brassica rapa]	89.15	0	sp|Q38858|CALR2_ARATH	Calreticulin-2 OS=Arabidopsis thaliana GN=CRT2 PE=1 SV=3	97.39	0	M4DPY4	M4DPY4_BRARP Uncharacterized protein OS=Brassica rapa subsp. pekinensis GN=BRA018575 PE=3 SV=1	K08057|1|0.0|696|brp:103871649|calreticulin	GO:0009627//systemic acquired resistance;GO:0006457//protein folding;GO:0009644//response to high light intensity;GO:0034976//response to endoplasmic reticulum stress;GO:0042542//response to hydrogen peroxide;GO:0009408//response to heat;GO:0009651//response to salt stress	GO:0005509//calcium ion binding;GO:0051082//unfolded protein binding	GO:0005773//vacuole;GO:0005794//Golgi apparatus;GO:0009507//chloroplast;GO:0048046//apoplast;GO:0005783//endoplasmic reticulum;GO:0005739//mitochondrion
399	BraA04001712	BraA04001712	77 kDa	100%	14%	19	8	11	0.0053%	100	gi|685299055|ref|XP_009140297.1|	PREDICTED: acetate--CoA ligase ACS, chloroplastic/glyoxysomal [Brassica rapa]	93.94	0	sp|B9DGD6|ACS_ARATH	Acetyl-coenzyme A synthetase, chloroplastic/glyoxysomal OS=Arabidopsis thaliana GN=ACS PE=1 SV=1	100	0	M4ENB6	M4ENB6_BRARP Uncharacterized protein OS=Brassica rapa subsp. pekinensis GN=BRA030286 PE=4 SV=1	K01895|1|0.0|1386|brp:103864286|acetyl-CoA synthetase [EC:6.2.1.1]	GO:0010498//proteasomal protein catabolic process;GO:0031348//negative regulation of defense response;GO:0007010//cytoskeleton organization;GO:0006094//gluconeogenesis;GO:0006083//acetate metabolic process	GO:0016208//AMP binding;GO:0003987//acetate-CoA ligase activity	GO:0005829//cytosol;GO:0009570//chloroplast stroma
400	BraA01001246	BraA01001246	35 kDa	100%	23%	22	7	10	0.0062%	100	gi|685259468|ref|XP_009135738.1|	PREDICTED: plastid lipid-associated protein 2, chloroplastic [Brassica rapa]	98.75	0	sp|Q94KU6|PAP2_BRACM	Plastid lipid-associated protein 2, chloroplastic OS=Brassica campestris GN=PAP2 PE=1 SV=1	100	0	M4DAU2	M4DAU2_BRARP Uncharacterized protein OS=Brassica rapa subsp. pekinensis GN=BRA013602 PE=4 SV=1	-	GO:0009409//response to cold;GO:0009737//response to abscisic acid stimulus;GO:0010205//photoinhibition	GO:0005515//protein binding;GO:0005198//structural molecule activity	GO:0031977//thylakoid lumen;GO:0009535//chloroplast thylakoid membrane;GO:0010287//plastoglobule;GO:0005634//nucleus;GO:0010319//stromule
401	BraA06003778	BraA06003778	76 kDa	100%	11%	12	7	8	0.0034%	100	gi|685294146|ref|XP_009137962.1|	PREDICTED: uncharacterized protein LOC103861999 [Brassica rapa] >gi|923556545|ref|XP_013738355.1| PREDICTED: uncharacterized protein Cbei_0202-like [Brassica napus] >gi|674893617|emb|CDY39239.1| BnaA03g50510D [Brassica napus]	41.42	2e-108	sp|Q05627|Y202_CLOB8	Uncharacterized protein Cbei_0202 OS=Clostridium beijerinckii (strain ATCC 51743 / NCIMB 8052) GN=Cbei_0202 PE=4 SV=2	100	0	M4E5J2	M4E5J2_BRARP Uncharacterized protein OS=Brassica rapa subsp. pekinensis GN=BRA024046 PE=4 SV=1	-	GO:0055114//oxidation-reduction process;GO:0015979//photosynthesis	GO:0050660//flavin adenine dinucleotide binding;GO:0016491//oxidoreductase activity	GO:0009507//chloroplast
402	BraA02001267	BraA02001267	103 kDa	100%	12%	12	7	8	0.0034%	100	gi|674912341|emb|CDY20693.1|	BnaA02g08330D [Brassica napus]	95.56	0	sp|Q9LF79|ACA8_ARATH	Calcium-transporting ATPase 8, plasma membrane-type OS=Arabidopsis thaliana GN=ACA8 PE=1 SV=1	99.84	0	M4F3J9	M4F3J9_BRARP Uncharacterized protein OS=Brassica rapa subsp. pekinensis GN=BRA035649 PE=3 SV=1	K01537|1|0.0|1154|brp:103851787|Ca2+-transporting ATPase [EC:3.6.3.8]	GO:0009624//response to nematode;GO:0006730//one-carbon metabolic process;GO:0006754//ATP biosynthetic process;GO:0006882//cellular zinc ion homeostasis;GO:0070588//calcium ion transmembrane transport	GO:0008270//zinc ion binding;GO:0043621//protein self-association;GO:0004089//carbonate dehydratase activity;GO:0005388//calcium-transporting ATPase activity;GO:0005516//calmodulin binding;GO:0005524//ATP binding	GO:0016021//integral to membrane;GO:0009506//plasmodesma;GO:0005886//plasma membrane
403	BraA09000811	BraA09000811	198 kDa	100%	5.3%	21	7	13	0.0059%	100	gi|685367619|ref|XP_009117778.1|	PREDICTED: wall-associated receptor kinase-like 4 [Brassica rapa]	83.03	0	sp|Q8GXQ3|WAKLF_ARATH	Wall-associated receptor kinase-like 6 OS=Arabidopsis thaliana GN=WAKL6 PE=2 SV=2	100	0	M4ED72	M4ED72_BRARP Uncharacterized protein OS=Brassica rapa subsp. pekinensis GN=BRA026732 PE=4 SV=1	K04733|1|8e-150|533|crb:CARUB_v10009505mg|interleukin-1 receptor-associated kinase 4 [EC:2.7.11.1]	GO:0046777//protein autophosphorylation;GO:0010200//response to chitin;GO:0010045//response to nickel cation;GO:0010043//response to zinc ion;GO:0046686//response to cadmium ion;GO:0050832//defense response to fungus	GO:0004674//protein serine/threonine kinase activity;GO:0005509//calcium ion binding;GO:0030247//polysaccharide binding;GO:0004713//protein tyrosine kinase activity;GO:0005524//ATP binding	GO:0016021//integral to membrane;GO:0009986//cell surface;GO:0009505//plant-type cell wall;GO:0005886//plasma membrane
404	BraA08000798	BraA08000798	45 kDa	100%	18%	19	7	11	0.0053%	100	gi|685375885|ref|XP_009120951.1|	PREDICTED: divinyl chlorophyllide a 8-vinyl-reductase, chloroplastic [Brassica rapa]	83.1	0	sp|Q1H537|DCVR_ARATH	Divinyl chlorophyllide a 8-vinyl-reductase, chloroplastic OS=Arabidopsis thaliana GN=DVR PE=1 SV=1	100	0	M4CD96	M4CD96_BRARP Uncharacterized protein OS=Brassica rapa subsp. pekinensis GN=BRA002177 PE=4 SV=1	K19073|1|0.0|801|brp:103845814|divinyl chlorophyllide a 8-vinyl-reductase [EC:1.3.1.75]	GO:0006098//pentose-phosphate shunt;GO:0016117//carotenoid biosynthetic process;GO:0006636//unsaturated fatty acid biosynthetic process;GO:0019288//isopentenyl diphosphate biosynthetic process, mevalonate-independent pathway;GO:0015995//chlorophyll biosynthetic process;GO:0009965//leaf morphogenesis;GO:0030154//cell differentiation;GO:0019344//cysteine biosynthetic process;GO:0045893//positive re…	GO:0000166//nucleotide binding;GO:0051744//3,8-divinyl protochlorophyllide a 8-vinyl reductase activity	GO:0009941//chloroplast envelope;GO:0016020//membrane;GO:0009534//chloroplast thylakoid;GO:0005739//mitochondrion
405	BraA10000671	BraA10000671	80 kDa	100%	14%	22	7	13	0.0062%	94.85	gi|685373239|ref|XP_009120058.1|	PREDICTED: probable glycerophosphoryl diester phosphodiesterase 1 [Brassica rapa]	79.58	0	sp|Q9FJ62|GPDL4_ARATH	Glycerophosphodiester phosphodiesterase GDPDL4 OS=Arabidopsis thaliana GN=GDPDL4 PE=1 SV=1	94.85	0	M4CFC2	M4CFC2_BRARP Uncharacterized protein OS=Brassica rapa subsp. pekinensis GN=BRA002904 PE=4 SV=1	K01126|1|2e-153|543|pop:POPTR_0001s371701|glycerophosphoryl diester phosphodiesterase [EC:3.1.4.46]	GO:0006071//glycerol metabolic process;GO:0016126//sterol biosynthetic process;GO:0007155//cell adhesion;GO:0045010//actin nucleation;GO:0010075//regulation of meristem growth;GO:0052546//cell wall pectin metabolic process;GO:0048767//root hair elongation;GO:0010090//trichome morphogenesis;GO:0005982//starch metabolic process;GO:0016051//carbohydrate biosynthetic process;GO:0010442//guard cell mo…	GO:0016301//kinase activity;GO:0008889//glycerophosphodiester phosphodiesterase activity	GO:0046658//anchored to plasma membrane;GO:0009505//plant-type cell wall;GO:0009506//plasmodesma
406	BraA05005240	BraA05005240	53 kDa	100%	17%	16	7	8	0.0045%	99.59	gi|923809278|ref|XP_013690380.1|	PREDICTED: fumarate hydratase 1, mitochondrial isoform X1 [Brassica napus]	97.56	0	sp|P93033|FUM1_ARATH	Fumarate hydratase 1, mitochondrial OS=Arabidopsis thaliana GN=FUM1 PE=1 SV=2	98.17	0	V4L6T9	V4L6T9_EUTSA Uncharacterized protein OS=Eutrema salsugineum GN=EUTSA_v10001422mg PE=3 SV=1	K01679|1|0.0|959|crb:CARUB_v10025236mg|fumarate hydratase, class II [EC:4.2.1.2]	GO:0048868//pollen tube development;GO:0006979//response to oxidative stress;GO:0009651//response to salt stress;GO:0006099//tricarboxylic acid cycle;GO:0042128//nitrate assimilation;GO:0006106//fumarate metabolic process	GO:0004333//fumarate hydratase activity;GO:0005515//protein binding	GO:0005829//cytosol;GO:0005739//mitochondrion;GO:0045239//tricarboxylic acid cycle enzyme complex
407	BraA05001016	BraA05001016	17 kDa	100%	49%	37	7	16	0.010%	100	gi|923680176|ref|XP_013653302.1|	PREDICTED: MLP-like protein 423 [Brassica napus] >gi|157849664|gb|ABV89615.1| bet v I allergen family protein [Brassica rapa]	89.68	1e-100	sp|Q93VR4|ML423_ARATH	MLP-like protein 423 OS=Arabidopsis thaliana GN=MLP423 PE=2 SV=1	100	2e-108	A8IXG5	A8IXG5_BRACM Bet v I allergen family protein OS=Brassica campestris PE=2 SV=1	-	GO:0006952//defense response;GO:0009607//response to biotic stimulus;GO:0016556//mRNA modification	-	GO:0009507//chloroplast;GO:0016020//membrane
408	BraA06005656	BraA06005656	43 kDa	100%	49%	27	7	12	0.0076%	99.75	gi|685324945|ref|XP_009152035.1|	PREDICTED: LOW QUALITY PROTEIN: glyceraldehyde-3-phosphate dehydrogenase GAPA1, chloroplastic [Brassica rapa]	94.5	0	sp|P25856|G3PA1_ARATH	Glyceraldehyde-3-phosphate dehydrogenase GAPA1, chloroplastic OS=Arabidopsis thaliana GN=GAPA1 PE=1 SV=3	97.75	0	V4MMQ6	V4MMQ6_EUTSA Uncharacterized protein OS=Eutrema salsugineum GN=EUTSA_v10004349mg PE=3 SV=1	K05298|1|0.0|747|brp:103875281|glyceraldehyde-3-phosphate dehydrogenase (NADP+) (phosphorylating) [EC:1.2.1.13]	GO:0010155//regulation of proton transport;GO:0009749//response to glucose stimulus;GO:0010218//response to far red light;GO:0009744//response to sucrose stimulus;GO:0010114//response to red light;GO:0010207//photosystem II assembly;GO:0042742//defense response to bacterium;GO:0006096//glycolysis;GO:0009637//response to blue light;GO:0019253//reductive pentose-phosphate cycle;GO:0009644//response…	GO:0005515//protein binding;GO:0051287//NAD binding;GO:0016620//oxidoreductase activity, acting on the aldehyde or oxo group of donors, NAD or NADP as acceptor;GO:0050661//NADP binding	GO:0009941//chloroplast envelope;GO:0048046//apoplast;GO:0010319//stromule;GO:0005829//cytosol;GO:0009570//chloroplast stroma;GO:0009535//chloroplast thylakoid membrane
409	BraA03000951	BraA03000951	26 kDa	100%	24%	26	7	12	0.0073%	100	gi|923541417|ref|XP_013730816.1|	PREDICTED: probable plastid-lipid-associated protein 8, chloroplastic [Brassica napus]	87.45	2e-148	sp|Q941D3|PAP8_ARATH	Probable plastid-lipid-associated protein 8, chloroplastic OS=Arabidopsis thaliana GN=PAP8 PE=1 SV=1	92.92	6e-159	V4N8K1	V4N8K1_EUTSA Uncharacterized protein OS=Eutrema salsugineum GN=EUTSA_v10014537mg PE=4 SV=1	-	GO:0019684//photosynthesis, light reaction;GO:0030003//cellular cation homeostasis;GO:0070838//divalent metal ion transport;GO:0019761//glucosinolate biosynthetic process;GO:0019344//cysteine biosynthetic process;GO:0035304//regulation of protein dephosphorylation	GO:0005198//structural molecule activity	GO:0009941//chloroplast envelope;GO:0009534//chloroplast thylakoid
[truncated: 2,327 more rows]

## Sheet: Supplementary Table S2
Supplementary Table S2:Differentially accumulated proteins between two biological replicates of each sample in L7 and T4 leaves under cold-stressed and non-stressed conditions
[truncated: 27 more rows]

[truncated: 5 more sheets: Supplementary Table S3, Supplementary Table S4, Supplementary Table S5, Supplementary Table S6, Supplementary Table S7]
